# Supplementary material for: Tissue degrading and remodelling molecules in giant cell arteritis
Source: Rheumatology (Oxford). 2025 Jan 22;64(5):3095–103. doi: 10.1093/rheumatology/keae710 (PMC12048063; doi:10.1093/rheumatology/keae710)
Supplement: keae710_Supplementary_Data [file keae710_supplementary_data.zip]

Archive with 4 entries (3 files):
- keae710_Supplementary_Data/
- keae710_Supplementary_Data/rhe-24-1565-File006.pdf
- keae710_Supplementary_Data/rhe-24-1565-File007.docx
- keae710_Supplementary_Data/rhe-24-1565-File008.xlsx
