# Supplementary material for: Tissue degrading and remodelling molecules in giant cell arteritis
Source: Rheumatology (Oxford). 2025 Jan 22;64(5):3095–103. doi: 10.1093/rheumatology/keae710 (PMC12048063; doi:10.1093/rheumatology/keae710)
Supplement: keae710_Supplementary_Data [file keae710_supplementary_data.zip › keae710_Supplementary_Data/rhe-24-1565-File008.xlsx]

## Sheet: S-table　1
Supplemental Table 1: Clinical charactaristics of patients whose temporal artery biopsies were analyzed in this study
Case	Sex	Age (y) at sampling	Diagnosis	PMR complications	Sytemic symptoms		analysis group shown in Figure 2A	Cranial symptoms					Other symptoms	Serum hemoblobin (g/dL)
					Fever	General malaise		Headache	Temporal artery distension	Temporal artery tenderness	Jaw claudication	Ischemic optic neuropathy
G1	Female	80	GCA	No	No	No	typical GCA	No	No	No	No	No	None	12
G2	Male	65	GCA	No	Yes	Yes	atypical GCA	Yes	Yes	Yes	No	No	None	10.5
G3	Male	79	GCA	Yes	Yes	Yes	typical GCA	Yes	No	Yes	Yes	No	Omalgia, coxalgia	10.4
G4	Female	56	GCA	No	Yes	Yes	atypical GCA	No	No	No	No	No	Coxalgia	12.2
G5	Male	78	GCA	No	Yes	Yes	typical GCA	No	Yes	No	No	No	None	10.7
G6	Female	82	GCA	Yes	No	Yes	typical GCA	Yes	Yes	Yes	Yes	No	Omalgia	9.9
G7	Female	66	GCA	Yes	No	No	typical GCA	Yes	Yes	Yes	No	No	Omalgia	12.8
G8	Female	71	GCA	No	No	No	typical GCA	Yes	Yes	Yes	Yes	No	None	10.9
G9	Male	74	GCA	No	Yes	No	typical GCA	Yes	Yes	No	No	No	Gonalgia	11.2
G10	Male	89	GCA	Yes	No	Yes	typical GCA	Yes	No	No	Yes	No	Arthralgia	8.7
N1	Male	88	Microscopic polyangitis		Yes	Yes	non-GCA	Yes	No	No	Yes	No	None	9.8
N2	Female	77	PMR		Yes	Yes	non-GCA	Yes	No	No	No	No	Cervicodynia	10.7
N3	Male	64	Fever of unknown origin		Yes	Yes	non-GCA	Yes	No	No	No	No	Lower back pain	9.9
N4	Male	83	PMR		Yes	Yes	non-GCA	No	No	Yes	No	No	Meralgia, omalgia, coxalgia	8.3
N5	Male	72	Polyarteritis nodosa		Yes	Yes	non-GCA	Yes	No	No	No	No	None	12.3
N6	Male	78	Seronegative rheumatoid arthritis		Yes	No	non-GCA	No	No	No	Yes	No	Omalgia	11.3
GCA, giant cell arteritis; PMR polymyalgia rheumatica

## Sheet: S-table ２
Supplemental Table 2: Clinical and demographic characteristics of patients according to group
Group categories	PCA and histology (Figure 2B, Suppl Figure 2A,2E)		Clinical signs (Suppl Figure 2B)		PCA and histology, without N5, G2, G4 (Suppl Figure 2C)
	Typical GCA	Non- or atypical GCA	GCA	Non-GCA	Typical GCA	Typical non-GCA
n	8	8	10	6	8	5
age in years; median (range)	74.5(56-88)	78.5(66-89)	76(56-89)	77.5(64-88)	78.5(66-89)	78(64-88)
Females (%)	50	25	50	17	50	20
TAB#	G1, G3, G5, G6, G7, G8, G9, G10	N1, N 2, N3, N4, N5, N6, G2, G4	G1, G2, G3, G4, G5, G6, G7, G8, G9, G10	N1, N 2, N3, N4, N5, N6	G1, G3, G5, G6, G7, G8, G9, G10	N1, N 2, N3, N4, N6
GCA, giant cell arteritis; PCA, principal component analysis

## Sheet: S-table 3
Supplemental Table 3: Differentially expressed genes between typical GCA cluster and non-/atypical GCA cluster
Gene	log2FC	Adjusted P	Probe Name	Systematic Name
MT1H	7.18581	9.16404e-06	A_33_P3368313	NM_005951
IGKV3-20	7.14329	4.31253e-05	A_23_P21800	ENST00000492167
IGLV1-44	6.96809	0.000103203	A_33_P3336822	ENST00000390297
IGLV1-47	6.92909	0.00011942	A_33_P3424754	ENST00000390294
CHI3L1	6.91767	2.1154e-05	A_23_P137665	NM_001276
MARCO	6.81897	2.87641e-06	A_23_P101992	NM_006770
BF175071	6.81563	0.000144145	A_33_P3768930	BF175071
IGHG3	6.73461	2.21579e-05	A_33_P3263319	ENST00000632774
IGKC	6.52281	2.03006e-05	A_33_P3226154	ENST00000390237
IGLL5	6.48487	5.91483e-05	A_33_P3379039	NM_001178126
MMP12	6.44284	5.89462e-05	A_23_P150316	NM_002426
CCL18	6.41058	0.000268739	A_23_P55270	NM_002988
IGLC6	6.38641	4.89774e-05	A_33_P3422298	ENST00000410078
IGHG4	6.3632	6.96926e-05	A_24_P24371	ENST00000390543
FBP1	6.28032	1.39446e-05	A_23_P257111	NM_000507
IGKV1D-8	6.1219	0.000113683	A_33_P3281435	ENST00000628219
IGHA1	6.06765	4.45846e-05	A_33_P3351180	ENST00000390547
IGHG1	6.05266	2.03168e-05	A_33_P3424591	ENST00000390549
IGKV2D-28	6.03326	1.63202e-05	A_32_P722809	ENST00000453166
IGKV1OR2-3	5.99298	0.000119656	A_33_P3337609	ENST00000411475
MT1G	5.98017	4.99991e-05	A_33_P3233645	NM_001301267
RP11-1166P10.8	5.92324	7.63512e-05	A_24_P144346	ENST00000426099
IGHV3-33	5.8472	0.000227695	A_33_P3301075	ENST00000390615
IGHV3-74	5.82635	0.00012198	A_24_P15388	ENST00000424969
DQ098707	5.79772	0.000621172	A_33_P3364959	DQ098707
C15orf48	5.66731	3.26191e-05	A_23_P26024	NM_032413
LGALS2	5.66179	1.07743e-05	A_23_P120902	NM_006498
IGLV2-14	5.64759	0.000373635	A_24_P510357	ENST00000390312
IGLC2	5.62037	5.20917e-05	A_33_P3395675	ENST00000390323
IGLV3-16	5.58419	2.9357e-06	A_33_P3304696	ENST00000390311
MMP7	5.5436	0.000103166	A_23_P52761	NM_002423
CXCL9	5.54263	0.000303966	A_23_P18452	NM_002416
LOC105369593	5.54249	7.55275e-06	A_22_P00014871	XR_931533
CYP27B1	5.53314	2.9357e-06	A_23_P36397	NM_000785
IGLV1-36	5.48722	0.000197372	A_33_P3372647	ENST00000390301
CAMP	5.46912	0.000719028	A_23_P253791	NM_004345
SLAMF7	5.4462	5.51385e-06	A_24_P353638	NM_021181
RP11-20G13.3	5.41669	9.02126e-05	A_21_P0008800	ENST00000561362
MMP9	5.4135	2.22063e-05	A_23_P40174	NM_004994
AB363267	5.40538	0.000114729	A_33_P3714341	AB363267
IGKV1D-43	5.34974	0.000615603	A_33_P3281444	ENST00000468879
MZB1	5.34468	8.83647e-05	A_23_P84596	NM_016459
DCSTAMP	5.34263	1.73159e-05	A_23_P43107	NM_030788
AC141272.1	5.31489	0.000227837	A_24_P110242	ENST00000611746
CXCL10	5.30088	5.93633e-05	A_24_P303091	NM_001565
TIFAB	5.30032	1.00618e-05	A_33_P3380383	NM_001099221
IGKV1OR2-108	5.25844	0.00048077	A_24_P212024	ENST00000453673
AF194718	5.25657	0.000321091	A_33_P3279861	AF194718
IGKV2D-30	5.25191	0.00135946	A_24_P263786	ENST00000474213
IGKV3-11	5.23924	0.000133025	A_33_P3424612	ENST00000483158
IGKV1-16	5.21862	0.000365039	A_24_P626951	ENST00000479981
LILRB4	5.19039	7.88831e-06	A_33_P3267799	NM_001278426
IGHV4-34	5.16501	0.000426591	A_24_P813550	ENST00000390616
IGLL1	5.15685	9.46509e-05	A_24_P239076	NM_020070
POU2AF1	5.13591	4.9579e-05	A_23_P312920	NM_006235
ADAM12	5.10345	4.34775e-06	A_22_P00000010	NM_003474
IL4I1	5.0946	8.83513e-06	A_33_P3405424	NM_152899
IGKV1D-16	5.0824	9.10533e-05	A_23_P361654	ENST00000492446
LINC01010	5.05958	8.14884e-06	A_21_P0000727	NR_038216
IGHM	5.03542	0.000181446	A_24_P417352	ENST00000390559
APOC1	5.02414	5.10758e-05	A_24_P109214	NM_001645
SLAMF8	4.94391	2.84402e-05	A_23_P200138	NM_020125
SPP1	4.94151	0.000309367	A_23_P7313	NM_001040058
UBD	4.93548	4.00236e-06	A_23_P81898	NM_006398
SLC28A3	4.92631	0.000128613	A_23_P32078	NM_022127
PLA2G7	4.9014	1.6202e-05	A_23_P145096	NM_005084
ACP5	4.89554	0.000100474	A_23_P142075	NM_001611
ADAMDEC1	4.87446	6.57473e-06	A_33_P3390172	NM_001145271
LRRC15	4.85678	2.502e-06	A_24_P827037	NM_130830
IGLV3-9	4.8437	7.82439e-05	A_33_P3251205	ENST00000390316
IGHV3-48	4.83711	0.000204501	A_24_P204727	ENST00000390624
LINC01857	4.82236	6.06492e-06	A_22_P00003544	NR_135567
IGKV2D-24	4.81751	0.000356971	A_33_P3399985	ENST00000462693
MIR3945HG	4.79383	3.5e-06	A_22_P00000637	NR_132989
LAMP3	4.7866	5.01883e-05	A_23_P29773	NM_014398
IGLV2-8	4.779	0.00080787	A_33_P3304707	ENST00000620395
CCL17	4.76408	0.000304344	A_23_P26325	NM_002987
IGHV3-66	4.73951	0.000615112	A_33_P3235876	ENST00000390632
IGHV1-69	4.73893	6.38898e-05	A_24_P367432	ENST00000390633
IGHV1-18	4.70581	3.86103e-05	A_33_P3331193	ENST00000390605
EGFL6	4.68374	4.24853e-06	A_33_P3290709	NM_001167890
CHI3L2	4.68298	0.000145083	A_23_P12082	NM_001025199
FCRL5	4.64988	4.77999e-05	A_23_P201211	NM_031281
SLC2A5	4.59719	2.87641e-06	A_23_P160159	NM_003039
KJ487098	4.59447	0.000131097	A_33_P3289248	KJ487098
IGHV3-15	4.57411	0.00038671	A_33_P3331228	ENST00000390603
ALOX15B	4.56512	0.0002998	A_23_P60627	NM_001141
WFDC21P	4.45059	4.15404e-06	A_21_P0009341	NR_030732
IGHV3-35	4.44877	0.000851164	A_33_P3331220	ENST00000390617
IGHV3-20	4.41254	0.000497049	A_33_P3331150	ENST00000390606
HTRA4	4.40385	1.24296e-05	A_23_P44421	NM_153692
CTLA4	4.40372	0.000258483	A_33_P3396139	NM_005214
LINC00520	4.39504	8.07849e-05	A_32_P189781	NR_026796
JCHAIN	4.39162	8.16513e-05	A_23_P167168	NM_144646
IGHV3-16	4.36169	5.9209e-05	A_33_P3331178	ENST00000390604
RP5-1028K7.2	4.34945	4.87945e-06	A_19_P00322333	ENST00000578280
LINC02244	4.34921	9.47685e-05	A_22_P00016986	XR_932713
IGLV3-27	4.3374	0.000387068	A_33_P3419808	ENST00000390304
TREM1	4.33041	2.37462e-05	A_23_P19333	NM_018643
IGHV1-3	4.32495	0.000150637	A_24_P161764	ENST00000390595
IGKV4-1	4.30301	0.0015138	A_32_P157927	ENST00000390243
CHRDL2	4.30244	0.000421908	A_23_P13548	NM_015424
CA12	4.24256	7.77264e-06	A_24_P330518	NM_001218
PDPN	4.23862	5.71975e-06	A_24_P299685	NM_198389
CXCR3	4.23058	2.28335e-05	A_23_P114299	NM_001504
IGLV4-69	4.22288	0.00112905	A_33_P3308716	ENST00000390282
lnc-C15orf48-1:3	4.20913	6.22116e-06	A_22_P00002468	lnc-C15orf48-1:3
IGHV4-4	4.20909	0.000315735	A_21_P0011347	ENST00000455737
HIST2H3A	4.16422	0.000221296	A_33_P3257678	NM_001005464
HSD11B1	4.15982	1.57486e-05	A_23_P63209	NM_181755
LINC02384	4.14727	7.56126e-06	A_33_P3369716	NR_120458
CXCR6	4.14647	4.95486e-05	A_23_P109913	NM_006564
IGLV1-50	4.13589	0.00132199	A_24_P318990	ENST00000390291
USP30-AS1	4.12091	4.10902e-06	A_32_P56249	NR_038996
CPXM1	4.09549	1.54325e-05	A_21_P0000096	NM_019609
IDO2	4.08485	5.45022e-07	A_24_P12690	NM_194294
IL2RA	4.0737	7.68432e-06	A_23_P127288	NM_000417
SERPINA1	4.0336	2.9357e-06	A_23_P218111	NM_001002236
SLC7A11	4.03218	7.85604e-06	A_33_P3242623	NM_014331
SNX10	4.01511	1.24163e-05	A_24_P98109	NM_013322
DCANP1	4.00394	4.95201e-06	A_23_P81441	NM_130848
GBP5	3.99251	5.30523e-06	A_23_P74290	NM_052942
ADA2	3.99135	1.2751e-05	A_33_P3262635	NM_001282225
C1QB	3.98997	9.73471e-06	A_23_P137366	NM_000491
CD38	3.98785	3.0712e-05	A_23_P167328	NM_001775
DNAJC5B	3.98193	5.23869e-06	A_24_P355145	NM_033105
MIAT	3.97115	2.44283e-05	A_24_P854492	NR_003491
ASPHD1	3.95662	2.87641e-06	A_33_P3314276	NM_181718
SMIM25	3.9514	9.849e-06	A_22_P00003850	NM_001278655
EPOP	3.93379	6.50187e-06	A_33_P3393766	NM_001130677
PARAL1	3.93377	0.000107358	A_21_P0009825	NR_109861
SIGLEC10	3.93307	5.12202e-06	A_23_P208182	NM_033130
IGHV3-49	3.93238	3.75063e-05	A_24_P315941	ENST00000390625
AC103563.2	3.9232	9.68428e-05	A_33_P3223964	ENST00000428055
CHIT1	3.91874	0.00211715	A_33_P3388501	NM_003465
IFI30	3.91506	4.93658e-05	A_23_P153745	NM_006332
LOC105376219	3.90932	3.53896e-06	A_21_P0013743	ENST00000426204
PTPN7	3.90828	1.20806e-05	A_23_P201778	NM_080588
TNFRSF17	3.89363	0.000310186	A_23_P37736	NM_001192
IL21R	3.89162	1.68238e-05	A_24_P227927	NM_181078
CD6	3.89078	1.27958e-05	A_23_P311875	NM_006725
ZBED2	3.88615	1.85553e-05	A_23_P113793	NM_024508
TREM2	3.86681	0.000212308	A_24_P12397	NM_018965
FPR3	3.85151	3.97478e-05	A_33_P3247042	NM_002030
SPINK1	3.84949	0.000190605	A_23_P214079	NM_003122
HLA-DQA2	3.84452	5.80556e-05	A_24_P852756	NM_020056
CCL7	3.84157	0.00077364	A_23_P78037	NM_006273
ANKRD22	3.83984	1.2531e-05	A_33_P3407880	NM_144590
LOC101928716	3.82102	1.2074e-05	A_22_P00022529	XR_242166
GZMK	3.81948	0.000103463	A_23_P156218	NM_002104
CD300LF	3.80576	4.34775e-06	A_23_P55020	NM_139018
CD3D	3.79775	3.62241e-05	A_33_P3375541	NM_000732
C1QA	3.78451	4.72002e-06	A_24_P222655	NM_015991
FHAD1	3.78372	1.23875e-05	A_33_P3244585	NM_052929
TFEC	3.78012	5.0535e-05	A_33_P3224710	NM_012252
CXCL11	3.77526	7.43117e-06	A_23_P125278	NM_005409
RP11-400N13.3	3.77217	8.43301e-05	A_22_P00023255	ENST00000438158
IGHV1-46	3.76303	6.32184e-05	A_32_P190951	ENST00000390622
CD2	3.75717	3.21871e-05	A_23_P161076	NM_001767
TM4SF19	3.75578	0.000103477	A_23_P372946	NM_138461
ICOS	3.75405	8.51123e-05	A_23_P371215	NM_012092
HK2	3.71399	6.46325e-06	A_32_P175739	NM_000189
CXCL13	3.71326	0.00351395	A_23_P121695	NM_006419
OLR1	3.71088	0.00025669	A_24_P124624	NM_002543
RASGRP1	3.70842	1.79782e-05	A_23_P124642	NM_005739
CCR5	3.70644	2.32119e-05	A_23_P412321	NM_000579
IL2RB	3.70324	1.76582e-05	A_24_P203000	NM_000878
MREG	3.69203	4.40187e-06	A_23_P108948	NM_018000
BCAT1	3.69108	1.08208e-05	A_24_P935986	NM_005504
PLEK	3.68332	1.63535e-05	A_23_P209678	NM_002664
CD5	3.67503	2.74995e-05	A_33_P3298990	NM_001346456
SLC1A3	3.67101	5.16943e-05	A_24_P286114	NM_004172
VNN1	3.66467	4.32592e-05	A_33_P3399571	NM_004666
CCL5	3.66381	5.75808e-06	A_23_P152838	NM_002985
CENPM	3.66338	0.000113605	A_33_P3387831	NM_001304372
IL2RG	3.65985	4.34775e-06	A_33_P3290394	NM_000206
CTSS	3.65804	2.7506e-06	A_24_P242646	NM_004079
IKZF3	3.64687	2.29967e-05	A_22_P00009941	NM_001284514
ITGAM	3.6434	5.71975e-06	A_23_P124108	NM_000632
TRBC1	3.62959	2.74775e-05	A_33_P3260654	ENST00000622053
SLC37A2	3.61811	1.52726e-05	A_33_P3474319	NM_198277
RHOH	3.61667	3.73289e-05	A_23_P58132	NM_004310
ENTHD1	3.61598	0.000117915	A_23_P410115	NM_152512
LINC00426	3.61539	2.02017e-05	A_33_P3333960	NR_024464
GZMA	3.61444	5.16943e-05	A_33_P3376821	NM_006144
MEI1	3.60101	1.00618e-05	A_23_P211561	NM_152513
ITGB2	3.59768	1.18909e-05	A_23_P329573	NM_000211
ITGAX	3.59374	8.55911e-06	A_23_P312132	NM_000887
CD3G	3.59354	2.79481e-05	A_23_P98410	NM_000073
PNOC	3.58965	3.82608e-05	A_23_P253321	NM_006228
IGHV3OR16-10	3.58238	0.00384321	A_33_P3247639	ENST00000425181
CD96	3.58084	2.14502e-05	A_23_P44155	NM_198196
IGHV3-73	3.57775	0.00274485	A_24_P608268	ENST00000390636
CLEC5A	3.55979	1.76826e-05	A_23_P304356	NM_013252
ITGB2-AS1	3.55568	4.10902e-06	A_21_P0000759	NR_038311
HCST	3.55232	8.58496e-06	A_23_P39386	NM_014266
CXorf65	3.55208	1.00374e-05	A_32_P101352	NM_001025265
IGLV8-61	3.54661	0.00106292	A_33_P3372266	ENST00000390283
CRTAM	3.54009	2.57979e-05	A_23_P305092	NM_019604
CCR1	3.53929	5.98759e-06	A_24_P148717	NM_001295
IRF8	3.53809	1.43062e-05	A_33_P3343120	NM_002163
GAPLINC	3.538	1.3839e-05	A_22_P00016052	NR_110429
AMPD3	3.53714	1.27224e-05	A_24_P304154	NM_001025390
AC092580.4	3.53694	2.01416e-05	A_21_P0001817	ENST00000417930
IGLV3-12	3.53351	0.00119362	A_33_P3287610	ENST00000390313
DENND2D	3.53105	7.51761e-06	A_23_P85952	NM_024901
BIRC5	3.53099	0.000328996	A_23_P118815	NM_001012271
IL1RN	3.52065	0.000256245	A_33_P3246833	NM_001318914
LTB	3.50797	2.45266e-05	A_33_P3248265	NM_002341
LINC02154	3.50782	0.000345269	A_19_P00806473	NR_146309
ATP6V0D2	3.50556	0.000153523	A_23_P146146	NM_152565
IRF4	3.50061	9.83374e-05	A_23_P214360	NM_002460
ITGAL	3.49523	5.45553e-06	A_23_P206806	NM_002209
LILRB1	3.49402	3.84414e-05	A_33_P3231414	NM_006669
LOC283710	3.49372	0.000171601	A_33_P3336587	NM_001243538
IGHV1OR15-1	3.48931	1.23875e-05	A_21_P0011346	NR_135694
CD1B	3.48662	0.00530741	A_23_P351844	NM_001764
CD52	3.4853	6.1006e-05	A_23_P85800	NM_001803
CA2	3.48441	4.15404e-06	A_23_P8913	NM_000067
IL7R	3.48393	0.000145695	A_23_P404494	NM_002185
CD40LG	3.47649	4.45001e-05	A_33_P3250680	NM_000074
LOC101928554	3.47619	1.27096e-05	A_22_P00008339	XR_242926
LAPTM5	3.46656	7.18634e-06	A_23_P86283	NM_006762
LOC102724290	3.4649	4.31402e-06	A_21_P0011713	XR_001754011
GALNT6	3.45163	6.49126e-06	A_33_P3215768	NM_007210
LILRA6	3.45044	5.64099e-06	A_33_P3397599	NR_104098
RAC2	3.44332	3.80611e-06	A_23_P218770	NM_002872
C2	3.4387	2.32122e-06	A_32_P162187	NM_000063
HLA-DQB2	3.43662	2.15518e-05	A_23_P19510	NM_001198858
TRAT1	3.42795	2.4004e-05	A_23_P212568	NM_016388
MYBPH	3.42781	0.00024004	A_23_P148737	NM_004997
CCNB2	3.42397	0.000198524	A_23_P65757	NM_004701
AIM2	3.419	3.06962e-06	A_32_P44394	NM_004833
XCL1	3.41802	8.73134e-05	A_24_P45476	NM_002995
CD8A	3.40977	9.66211e-05	A_32_P163247	NM_001768
KLK1	3.40719	6.50961e-06	A_23_P16252	NM_002257
MSR1	3.40517	1.27991e-05	A_24_P372223	NM_138715
KLRB1	3.4021	1.00566e-05	A_23_P99275	NM_002258
FAM30A	3.39949	0.000760409	A_23_P140190	NR_026800
MATK	3.39719	6.49926e-06	A_23_P50678	NM_139355
LOC101928152	3.39469	6.22199e-05	A_21_P0014466	XR_245037
QPCT	3.3917	4.40187e-06	A_24_P71468	NM_012413
FCRL3	3.38623	8.2884e-05	A_33_P3368334	NM_001320333
HLA-DQA1	3.38049	8.31374e-05	A_33_P3293049	NM_002122
CLLU1OS	3.37993	0.000406818	A_33_P3396404	NM_001025232
IDO1	3.37853	1.37153e-06	A_23_P112026	NM_002164
ALOX5	3.37852	8.45284e-06	A_23_P104464	NM_000698
FCER1G	3.36662	7.50824e-06	A_23_P160849	NM_004106
SIGLEC12	3.36424	4.24012e-05	A_23_P164596	NM_053003
THEMIS	3.35924	3.73289e-05	A_33_P3462422	NM_001164685
IGLV3-10	3.35536	0.000103493	A_33_P3226085	ENST00000390315
IRF5	3.35503	0.00155924	A_23_P500271	NM_001364314
SLC7A5	3.34605	0.000200415	A_24_P335620	NM_003486
SIT1	3.33715	1.15029e-05	A_23_P43369	NM_014450
ABCC3	3.33204	5.60637e-06	A_23_P207507	NM_003786
SLC6A12	3.33161	2.7506e-06	A_23_P76386	NM_003044
LCK	3.32909	2.50827e-05	A_23_P103361	NM_005356
STRA6	3.3284	9.849e-06	A_33_P3307495	NM_001199042
CD84	3.31917	0.000546583	A_24_P362193	NM_003874
FXYD2	3.31755	6.06492e-06	A_23_P161769	NM_021603
SLC16A3	3.31609	6.34467e-06	A_23_P158725	NM_001042422
NFAM1	3.3125	4.74379e-06	A_33_P3292769	NM_145912
JAKMIP1	3.31097	6.02783e-05	A_33_P3221114	NM_144720
CALHM6	3.30872	2.09966e-05	A_23_P7827	NM_001010919
IFNG	3.30781	4.39233e-05	A_23_P151294	NM_000619
ADGRE2	3.3044	1.9681e-05	A_23_P502336	NM_013447
HAVCR2	3.30248	1.93872e-05	A_24_P411561	NM_032782
CYBB	3.29712	6.50961e-06	A_24_P365767	NM_000397
IGKV6-21	3.29703	0.00160505	A_32_P76137	ENST00000390256
HJURP	3.29633	0.000264887	A_33_P3807062	NM_018410
NCF1	3.29331	2.9357e-06	A_33_P3369393	NM_000265
TBX21	3.28074	7.88831e-06	A_23_P141555	NM_013351
IGSF6	3.27859	1.00047e-05	A_33_P3372004	NM_005849
LINC00892	3.27711	3.46795e-05	A_32_P77102	NR_038461
WDFY4	3.27654	4.95201e-06	A_32_P30905	NM_020945
C1QC	3.27596	6.01841e-05	A_23_P125977	NM_172369
RP11-145M4.1	3.27515	0.000529418	A_22_P00008420	ENST00000422198
CD53	3.27513	1.0077e-05	A_23_P74547	NM_001040033
ADAMTS14	3.27397	3.97716e-05	A_24_P275073	NM_139155
GPR84	3.27009	0.000171786	A_23_P25155	NM_020370
SLAMF1	3.26524	4.21053e-05	A_23_P62647	NM_003037
SKAP1	3.26286	1.95706e-05	A_23_P100730	NM_003726
TIGIT	3.26229	2.276e-05	A_33_P3342056	NM_173799
SCIMP	3.26187	1.24911e-05	A_33_P3226080	NM_207103
KLHDC7B	3.26057	1.01843e-05	A_24_P117410	NM_138433
IL32	3.25643	7.53623e-06	A_23_P15146	NM_001012631
CCR7	3.25153	4.38332e-06	A_23_P343398	NM_001838
FTCDNL1	3.24972	4.71223e-06	A_21_P0001767	NM_001350854
SYK	3.24938	5.22172e-06	A_23_P9255	NM_003177
TMEM114	3.24492	0.000250944	A_33_P3222947	NM_001146336
FAM78A	3.24474	4.10902e-06	A_23_P314250	NM_033387
PTPN22	3.24369	1.55054e-05	A_33_P3241984	NM_015967
TLR8	3.2407	5.22172e-06	A_23_P73837	NM_016610
FASLG	3.23765	2.79368e-05	A_23_P369815	NM_000639
TRAF3IP3	3.23728	9.16927e-06	A_33_P3421351	NM_001287754
LAIR2	3.22714	3.97478e-05	A_23_P209129	NM_002288
CCL19	3.22459	0.000163058	A_23_P123853	NM_006274
SH2D1A	3.22123	2.42113e-05	A_33_P3283619	NM_001114937
GPR171	3.22015	1.94599e-05	A_23_P253317	NM_013308
TRAC	3.21454	2.12075e-05	A_33_P3237674	ENST00000611116
HCAR3	3.21324	0.00040994	A_23_P64721	NM_006018
CD37	3.21313	6.96342e-06	A_24_P82749	NM_001774
NUP210	3.21253	6.06492e-06	A_23_P212159	NM_024923
LGALS9C	3.21105	6.88253e-06	A_32_P452655	NM_001040078
CD163	3.20769	0.000402836	A_23_P33723	NM_004244
CSTA	3.20721	1.50997e-05	A_23_P41114	NM_005213
PVRIG	3.20434	2.13922e-05	A_33_P3351745	NM_024070
BTK	3.20223	7.18098e-06	A_33_P3277514	NM_001287344
ASPM	3.19919	8.26949e-05	A_23_P52017	NM_018136
PCLAF	3.19661	0.00080635	A_23_P117852	NM_014736
BCL11B	3.1966	2.5611e-05	A_23_P205738	NM_138576
NEURL3	3.19522	1.13307e-05	A_23_P328740	NM_001285486
MCOLN2	3.19058	8.98732e-06	A_23_P23639	NM_153259
CD27	3.18668	7.69386e-06	A_23_P48088	NM_001242
SPI1	3.18252	4.18419e-06	A_33_P3489646	NM_001080547
lnc-ARHGAP18-2	3.17891	5.76316e-06	A_22_P00021144	lnc-ARHGAP18-2:1
ITK	3.17758	4.18447e-05	A_23_P354151	NM_005546
SIRPG	3.17659	1.0077e-05	A_23_P28857	NM_018556
LCP1	3.17295	9.84791e-06	A_23_P204847	NM_002298
ITGB7	3.17093	4.20571e-06	A_23_P76529	NM_000889
NEFL	3.16819	0.00708981	A_33_P3287785	NM_006158
KLHL6	3.16808	9.16404e-06	A_23_P212655	NM_130446
CEP55	3.16254	0.00015536	A_23_P115872	NM_018131
FCGR1B	3.1617	3.78053e-05	A_23_P63390	NM_001017986
MRC1	3.15971	2.76682e-05	A_23_P12746	NM_002438
IKZF1	3.15858	1.17669e-05	A_33_P3842556	NM_006060
BATF	3.15764	0.000126593	A_23_P128974	NM_006399
SCML4	3.14794	1.27861e-05	A_33_P3387691	NM_198081
LOC100506585	3.14551	4.35258e-05	A_21_P0000855	NR_038966
LRRC25	3.14496	9.16404e-06	A_23_P165136	NM_145256
RASAL3	3.14492	7.96512e-06	A_23_P79069	NM_022904
PRDM1	3.14466	1.29604e-05	A_33_P3342081	NM_001198
CCL13	3.13969	0.000652755	A_24_P125335	NM_005408
CD19	3.13929	7.81511e-05	A_23_P113572	NM_001770
IGLV7-43	3.13508	0.00327289	A_33_P3388322	ENST00000390298
CD8B	3.13434	0.000122241	A_23_P159335	NM_004931
LINC00239	3.13402	1.2751e-05	A_32_P176911	NR_026774
PTPN6	3.13318	6.59487e-06	A_23_P162486	NM_002831
HLA-DQB1	3.13309	1.19723e-05	A_22_P00007720	NM_001243961
HK3	3.13197	1.21786e-05	A_23_P213584	NM_002115
STAT1	3.12331	4.24853e-06	A_24_P274270	NM_139266
CD48	3.12244	1.76782e-05	A_32_P175934	NM_001778
CR2	3.1194	0.000808256	A_33_P3281985	NM_001006658
NKG7	3.11816	2.99182e-05	A_23_P119042	NM_005601
CARD9	3.11803	2.79368e-05	A_23_P500433	NM_052813
TMC8	3.11746	5.29684e-06	A_23_P346093	NM_152468
LOC101929272	3.11411	0.000112641	A_22_P00005607	XR_244976
PI15	3.11185	0.000930199	A_33_P3254096	NM_001324403
RUNX1-IT1	3.1118	2.15617e-05	A_24_P65941	NR_026812
MIR3142HG	3.10896	0.000112044	A_33_P3718269	NR_132748
LGALS9	3.10729	4.75608e-06	A_23_P116557	NM_009587
ZNF831	3.10642	2.77514e-05	A_32_P206479	NM_178457
CD28	3.09868	4.01739e-05	A_23_P91095	NM_006139
45170	3.09831	1.11934e-05	A_23_P21057	ENST00000566517
TMEM176B	3.09747	2.502e-06	A_23_P157007	NM_014020
LINC01094	3.09226	2.12732e-06	A_19_P00322310	NR_038303
SPOCD1	3.09129	7.18098e-06	A_23_P431388	NM_144569
RBM47	3.09091	5.62298e-06	A_23_P132910	NM_019027
LAIR1	3.08995	2.88928e-05	A_33_P3253394	NM_002287
CCL4	3.08889	0.000161833	A_23_P207564	NM_002984
TFCP2L1	3.08716	6.59412e-05	A_23_P5301	NM_014553
SASH3	3.08709	1.14171e-05	A_22_P00014094	NM_018990
HIST1H2AI	3.08665	7.8986e-05	A_33_P3360216	NM_003509
PBX4	3.08535	1.14449e-05	A_23_P90419	NM_025245
DHRS9	3.08454	3.27717e-05	A_23_P56559	NM_001142270
ZAP70	3.08446	9.76895e-06	A_24_P169234	NM_001079
CCL1	3.08087	1.56782e-05	A_23_P49759	NM_002981
VAMP8	3.08005	2.63397e-05	A_23_P28434	NM_003761
SEZ6L2	3.07854	4.14427e-06	A_23_P10194	NM_201575
GPR18	3.07685	8.75812e-06	A_23_P14165	NM_005292
EOMES	3.07618	5.83576e-05	A_24_P97374	NM_005442
EVI2B	3.07509	1.00374e-05	A_23_P66694	NM_006495
LAX1	3.07198	1.53615e-05	A_23_P438	NM_017773
PTPRCAP	3.06606	1.98517e-05	A_33_P3295056	NM_005608
TNFRSF4	3.06525	7.43624e-06	A_33_P3286157	NM_003327
CTSB	3.06495	2.502e-06	A_33_P3287631	NM_147780
ASCL2	3.05941	8.70562e-06	A_32_P171061	NM_005170
GATA3	3.05928	1.00566e-05	A_33_P3360341	NM_001002295
HMOX1	3.05848	1.51194e-05	A_23_P120883	NM_002133
SAMSN1	3.05727	0.000145156	A_23_P29005	NM_022136
CYBA	3.0549	5.35256e-06	A_33_P3372332	NM_000101
FCGR2B	3.05387	3.47273e-05	A_33_P3327617	NM_001002274
FYB1	3.05318	7.6248e-06	A_24_P393740	NM_001465
ZNF683	3.04754	4.50083e-05	A_33_P3208970	NM_001307925
MFSD2A	3.04346	3.27352e-06	A_33_P3272231	NM_001349823
IGHV6-1	3.04285	0.0030852	A_23_P390209	ENST00000390593
TDO2	3.03507	0.000291325	A_23_P80974	NM_005651
PSTPIP1	3.03276	6.67869e-06	A_23_P48997	NM_003978
TBC1D10C	3.03021	1.27861e-05	A_33_P3328559	NM_198517
IGKV6D-41	3.02994	0.000895796	A_24_P16004	ENST00000390271
IGLV4-60	3.0267	0.00143302	A_33_P3390474	ENST00000390284
VAV1	3.02601	7.59984e-06	A_23_P38959	NM_005428
PDCD1	3.02513	1.17902e-05	A_23_P136405	NM_005018
CIITA	3.02502	1.55985e-05	A_32_P209960	NM_000246
LOC339192	3.017	7.96945e-06	A_22_P00002525	NR_147507
ANTXRLP1	3.01608	2.57613e-05	A_21_P0010872	NR_103827
EVI2A	3.01254	2.24001e-05	A_23_P78092	NM_001003927
lnc-SLC12A8-1	3.01254	2.502e-06	A_21_P0003297	lnc-SLC12A8-1:1
NUSAP1	3.01222	0.000115085	A_33_P3350488	NM_016359
APOBR	3.01126	1.19938e-05	A_23_P54770	NM_018690
HS3ST3B1	3.00752	4.5648e-06	A_24_P23625	NM_006041
FER1L4	3.00618	0.00038829	A_23_P80048	NR_119376
GPR132	3.005	1.19723e-05	A_23_P128808	NM_013345
LOC105369968	3.00493	0.000601729	A_22_P00008282	XR_001749316
KCNA3	3.00362	2.32119e-05	A_22_P00008473	NR_109846
CHST11	2.99605	1.07743e-05	A_23_P139919	NM_018413
CDCA2	2.9946	0.000205744	A_23_P385861	NM_152562
SEL1L3	2.99363	6.06492e-06	A_23_P426021	NM_015187
FAM20A	2.99333	1.69092e-05	A_32_P108254	NM_017565
MAPK13	2.99205	2.73151e-06	A_24_P406132	NM_002754
PARVG	2.9885	1.69092e-05	A_23_P250413	NM_022141
BUB1	2.98843	9.59263e-05	A_23_P124417	NM_004336
AQP9	2.98772	0.000134747	A_23_P106362	NM_020980
SLA	2.98739	2.73359e-05	A_23_P216340	NM_001045556
lnc-VRK1-5	2.97393	5.98759e-06	A_21_P0008383	lnc-VRK1-5:8
CENPF	2.97267	5.78772e-05	A_23_P401	NM_016343
FNDC1	2.97178	1.29186e-05	A_23_P407840	NM_032532
BTLA	2.96727	6.19056e-06	A_33_P3358923	NM_181780
MIR155HG	2.9653	4.20571e-06	A_32_P108156	NR_001458
RHBDF2	2.96281	4.34775e-06	A_23_P329870	NM_024599
AC244452.2	2.95895	0.00251175	A_32_P65589	ENST00000615784
LOC105373557	2.95886	1.33722e-05	A_21_P0001902	ENST00000455309
PLCB2	2.95793	6.74198e-06	A_33_P3260614	NM_004573
SPOCK2	2.95639	1.05429e-05	A_33_P3214948	NM_014767
CCL26	2.95123	0.011529	A_23_P215484	NM_006072
UTS2	2.95108	0.0166616	A_23_P63343	NM_021995
CD69	2.94725	0.000335157	A_23_P87879	NM_001781
KYNU	2.94707	1.46171e-05	A_24_P11506	NM_001032998
CYP2S1	2.94675	4.4106e-06	A_23_P101374	NM_030622
PIK3AP1	2.94601	4.10902e-06	A_33_P3879161	NM_152309
UBE2C	2.94558	0.000204175	A_24_P297539	NM_181801
lnc-MAGEB1-1	2.94447	3.03123e-05	A_22_P00009484	lnc-MAGEB1-1:1
UBASH3A	2.9343	7.31871e-06	A_23_P6293	NM_018961
OSCAR	2.93406	2.502e-06	A_23_P50368	NM_206818
C16orf54	2.9329	2.9357e-06	A_33_P3227443	NM_175900
CYTH4	2.92972	6.09961e-06	A_23_P155057	NM_013385
VSIG4	2.92862	0.000129621	A_23_P217269	NM_007268
IGHV3OR16-12	2.92829	0.0145815	A_24_P101642	ENST00000570121
HLA-DMB	2.92696	2.0375e-05	A_32_P351968	NM_002118
SYTL1	2.92607	3.88333e-06	A_33_P3266744	NM_032872
PTPRC	2.92594	1.57499e-05	A_33_P3364821	NM_002838
RP11-214O1.3	2.92575	4.46226e-06	A_22_P00004436	ENST00000584683
ADD2	2.92167	0.000101762	A_33_P3241786	NM_017482
GZMB	2.91696	0.000117339	A_23_P117602	NM_004131
CXCR4	2.91508	0.000593256	A_23_P102000	NM_001008540
IGHV4-59	2.91204	0.00198063	A_24_P315862	ENST00000390629
JAK3	2.90924	1.15885e-05	A_24_P59667	NM_000215
LINC02611	2.90833	8.58107e-05	A_21_P0002075	NR_126337
NCKAP1L	2.90731	4.28887e-05	A_23_P128201	NM_005337
NCF1B	2.90628	5.68737e-06	A_33_P3224800	ENST00000435988
PRKCQ-AS1	2.90332	1.32797e-05	A_32_P232559	NR_036502
NCR3	2.90326	1.3583e-05	A_23_P251881	NM_147130
CD247	2.89936	2.01416e-05	A_23_P34676	NM_198053
FGR	2.89888	8.95926e-06	A_23_P103932	NM_001042747
AB586693	2.89486	2.88928e-05	A_21_P0014026	AB586693
OSBPL3	2.89265	4.3856e-06	A_23_P215525	NM_015550
IGHA2	2.89199	0.00160653	A_23_P61042	ENST00000390539
TRPM2	2.88978	7.85183e-06	A_24_P27977	NM_001320350
RARRES1	2.88392	0.000295478	A_23_P18078	NM_002888
GCH1	2.88376	1.0529e-05	A_24_P167642	NM_000161
CD14	2.88054	1.7741e-05	A_33_P3284508	NM_001174104
LINC02273	2.87689	2.28931e-05	A_21_P0003320	NR_121627
LINC02528	2.87305	5.38929e-05	A_22_P00011746	NR_149097
AOAH	2.8716	3.42162e-05	A_23_P145718	NM_001637
ARMH1	2.86944	5.71975e-06	A_32_P453321	NM_001145636
SULT1C2	2.86884	0.000161468	A_33_P3245238	NM_176825
HLA-DPB2	2.86416	2.44013e-05	A_24_P288836	NR_001435
CSF2	2.86358	0.00154716	A_23_P133408	NM_000758
SIGLEC1	2.86242	2.87996e-05	A_23_P17481	NM_023068
THC2502506	2.85801	1.25196e-05	A_33_P3414880	THC2502506
TOP2A	2.85788	0.000160717	A_23_P118834	NM_001067
LCP2	2.85708	9.2248e-06	A_23_P30547	NM_005565
TYROBP	2.85507	1.44107e-05	A_33_P3409062	NM_003332
ARL4C	2.85095	5.81013e-06	A_33_P3323722	NM_001282431
RP11-325F22.2	2.8507	2.502e-06	A_21_P0005196	ENST00000417026
TNFAIP3	2.84446	2.48538e-05	A_24_P157926	NM_006290
IGFLR1	2.84397	7.77264e-06	A_23_P142424	NM_024660
lnc-MDM1-1:13	2.83818	0.000310854	A_21_P0007880	lnc-MDM1-1:13
KIFC1	2.82866	5.20224e-05	A_23_P133956	NM_002263
SPC25	2.82324	0.000483731	A_23_P51085	NM_020675
PLEK2	2.81973	1.1523e-05	A_23_P151506	NM_016445
E2F2	2.81915	9.78408e-05	A_23_P408955	NM_004091
lnc-CPM-1	2.81809	0.000230911	A_22_P00004476	lnc-CPM-1:1
HIST1H1B	2.81804	0.000248877	A_23_P250385	NM_005322
ARHGAP9	2.81474	5.64099e-06	A_23_P64661	NM_032496
BID	2.81456	1.3892e-05	A_24_P187948	NM_197966
LOC105370792	2.81389	5.83576e-05	A_32_P170397	NR_135681
LAG3	2.81375	4.38098e-06	A_23_P116942	NM_002286
CATSPER1	2.81352	5.20833e-05	A_23_P52676	NM_053054
TLR2	2.81196	1.25909e-05	A_23_P92499	NM_003264
GFI1	2.81163	7.96512e-06	A_23_P257365	NM_005263
C1QTNF6	2.80945	1.10272e-05	A_24_P211565	NM_031910
CLEC4D	2.80937	6.08785e-06	A_33_P3352578	NM_080387
FNDC10	2.80679	0.000103911	A_33_P3368049	NM_001242659
NLRC4	2.80369	2.17643e-05	A_23_P119835	NM_021209
P2RX5	2.80329	2.21213e-05	A_23_P433785	NM_002561
FGD3	2.79937	6.40893e-06	A_24_P153840	NM_033086
TRDC	2.79929	0.000161472	A_33_P3246838	ENST00000390477
CDT1	2.79473	6.8306e-05	A_33_P3386262	NM_030928
LILRA4	2.79347	5.51385e-06	A_23_P90497	NM_012276
lnc-C13orf15-1	2.79111	2.34901e-05	A_22_P00002383	lnc-C13orf15-1:1
ARHGAP30	2.79055	7.77264e-06	A_23_P35045	NM_001025598
BIN2	2.7899	4.54673e-06	A_23_P162386	NM_016293
TNFAIP8L2	2.78875	1.76782e-05	A_23_P46356	NM_024575
CLEC10A	2.78789	0.000593256	A_23_P141505	NM_182906
MYO1F	2.78713	4.00236e-06	A_23_P142447	NM_012335
SLC7A7	2.78621	7.82643e-06	A_23_P99642	NM_001126106
RELT	2.78478	4.10902e-06	A_24_P38951	NM_032871
CD74	2.78451	2.7667e-05	A_23_P70095	NM_001025158
HMMR	2.78367	0.000433957	A_23_P70007	NM_012484
lnc-MYBBP1A-2	2.78222	1.85054e-05	A_22_P00021161	lnc-MYBBP1A-2:1
LOC101927942	2.77696	7.64376e-05	A_22_P00007835	XR_241588
RP11-356N1.2	2.77378	4.23989e-06	A_21_P0010712	ENST00000451023
GPR174	2.77359	4.31402e-06	A_23_P11070	ENST00000276077
CCL3L3	2.77262	0.000373939	A_24_P228130	NM_001001437
EMILIN2	2.77243	9.2837e-06	A_23_P27315	NM_032048
HLA-DRB1	2.76942	1.31384e-05	A_24_P343233	NM_002124
FCGR2A	2.76695	4.81142e-06	A_23_P85716	NM_021642
CXCL16	2.76476	7.80863e-06	A_33_P3351249	NM_001100812
HLA-DRA	2.76301	4.42634e-05	A_32_P87697	NM_019111
SLCO2B1	2.76227	8.56478e-06	A_23_P150768	NM_007256
CD274	2.75887	2.34901e-05	A_23_P338479	NM_014143
ZBED6CL	2.75838	6.65092e-06	A_23_P316460	NM_138434
GPR68	2.75762	6.78941e-05	A_24_P931443	NM_003485
HLA-DRB4	2.75598	2.79481e-05	A_24_P370472	NM_021983
SDC1	2.75489	0.00150641	A_23_P16944	NM_001006946
lnc-IGSF3-1	2.75431	4.35258e-05	A_21_P0001573	lnc-IGSF3-1:1
MELK	2.75373	0.000174921	A_23_P94422	NM_014791
FBXO41	2.75135	4.20571e-06	A_23_P349676	NM_001080410
CDCP1	2.75078	9.28141e-05	A_23_P113613	NM_022842
RPS6KA1	2.74743	5.20455e-06	A_24_P396650	NM_002953
SLC39A8	2.74664	4.5648e-06	A_23_P41424	NM_022154
CCR2	2.74607	0.000147013	A_23_P212354	NM_001123396
LST1	2.74407	4.38332e-06	A_24_P103469	NM_007161
PATL2	2.74273	2.73151e-06	A_33_P3350094	NM_001145112
CD8B2	2.74083	0.000148406	A_33_P3234546	NM_001349727
MS4A4A	2.74065	0.000243224	A_23_P75769	NM_024021
lnc-SLAMF7-2	2.73921	1.11762e-05	A_22_P00014580	lnc-SLAMF7-2:1
FERMT3	2.73917	5.71975e-06	A_23_P64044	NM_178443
SPAG4	2.73751	2.65852e-05	A_23_P132027	NM_003116
lnc-CCL18-1	2.7368	7.18098e-06	A_22_P00003516	lnc-CCL18-1:1
AP001058.3	2.73494	0.000238428	A_22_P00007956	ENST00000423967
IGLV6-57	2.73339	0.00129301	A_24_P361816	ENST00000390285
CST7	2.73335	3.03671e-05	A_23_P68601	NM_003650
AC092484.1	2.72635	0.000570962	A_22_P00019930	ENST00000420548
LEF1	2.72624	1.5503e-05	A_24_P20630	NM_016269
CYTIP	2.72619	4.02979e-06	A_23_P90626	NM_004288
GPRIN3	2.72403	1.11934e-05	A_24_P76649	NM_198281
APOL6	2.72316	8.90175e-06	A_24_P941167	NM_030641
PKD2L1	2.72302	5.75122e-05	A_23_P12554	NM_016112
PTGER2	2.72142	1.81083e-05	A_23_P151710	NM_000956
NME8	2.71997	1.91721e-05	A_23_P259611	NM_016616
GMIP	2.71484	8.25062e-06	A_23_P56228	NM_016573
MYCL	2.71229	1.25196e-05	A_33_P3306068	NM_001033081
HRK	2.71129	0.000956526	A_23_P25194	NM_003806
SAMD3	2.70898	1.33887e-05	A_23_P93524	NM_001017373
PDE3B	2.70701	2.04903e-05	A_33_P3240018	NM_001363570
CCL3	2.70463	0.000375191	A_33_P3316273	NM_002983
COL6A6	2.70448	0.00251175	A_32_P224525	NM_001102608
RAB42	2.70334	7.09426e-06	A_23_P434919	NM_152304
HLA-DRB5	2.70331	0.000186985	A_23_P45099	NM_002125
P2RX7	2.70019	4.13349e-06	A_22_P00011370	ENST00000328963
CD83	2.69856	0.000116634	A_23_P70670	NM_004233
IGHV3-72	2.69731	0.00380811	A_33_P3312897	ENST00000433072
HSPA6	2.69593	2.21765e-05	A_23_P114903	NM_002155
lnc-PHOX2A-1	2.69321	0.000448519	A_22_P00011847	lnc-PHOX2A-1:1
MT1F	2.68804	0.000322279	A_23_P15174	NM_005949
GPR65	2.68705	2.48145e-05	A_23_P14564	NM_003608
PLAUR	2.68658	5.01353e-05	A_23_P16469	NM_001005377
ADAM8	2.68342	3.5e-06	A_24_P300777	NM_001109
KCNAB2	2.68014	1.26528e-05	A_24_P151	NM_003636
DOK2	2.67289	1.17641e-05	A_23_P134851	NM_003974
NLRP2	2.67054	7.64376e-05	A_24_P213161	NM_017852
TCF7	2.66992	1.7757e-05	A_23_P7582	NM_003202
SPN	2.66941	1.04999e-05	A_22_P00017942	NM_001030288
TNF	2.66876	0.000174256	A_23_P376488	NM_000594
EMB	2.66809	1.49036e-05	A_24_P684186	NM_198449
SGK1	2.66644	4.34515e-05	A_23_P19673	NM_005627
TFRC	2.66414	4.36183e-06	A_23_P212617	NM_003234
CMTM7	2.66337	7.77264e-06	A_23_P256413	NM_138410
lnc-BZRAP1-1:1	2.65438	3.94757e-05	A_22_P00002219	lnc-BZRAP1-1:1
SNX22	2.65423	2.73151e-06	A_33_P3212172	NM_024798
AL050263	2.65019	3.22119e-05	A_33_P3567892	AL050263
DAPP1	2.64943	1.11934e-05	A_23_P255444	NM_014395
44986	2.64845	1.65748e-05	A_24_P188800	NM_017923
TRABD2A	2.64789	5.22172e-06	A_23_P56703	NM_001277053
LPL	2.64676	0.000602364	A_23_P146233	ENST00000650478
FCHO1	2.64376	2.73151e-06	A_33_P3255509	NM_001161357
APOE	2.64228	6.80706e-05	A_33_P3223592	NM_001302688
CD7	2.64166	3.5e-06	A_33_P3226995	NM_006137
SLAMF6	2.64081	1.25734e-05	A_33_P3303857	NM_001184714
TSPAN33	2.64081	4.78111e-06	A_24_P365901	NM_178562
VDR	2.64001	9.76701e-06	A_23_P162589	NM_001017535
DOK3	2.63931	4.40187e-06	A_32_P121085	NM_001144875
JAML	2.63915	1.94189e-05	A_24_P192914	NM_153206
MYO1G	2.6358	1.10891e-05	A_24_P206343	NM_033054
SIGLEC15	2.63499	1.98351e-05	A_23_P50146	NM_213602
SMPD3	2.63476	8.58994e-06	A_23_P163567	NM_018667
CLEC7A	2.63337	0.000145596	A_24_P227415	NM_197954
CLEC12A	2.63137	2.89628e-05	A_23_P128470	NM_138337
TRG-AS1	2.63096	1.16909e-05	A_22_P00015497	NR_040085
RUNX1	2.63042	3.63862e-05	A_33_P3211804	NM_001001890
MMP2-AS1	2.62649	0.000119749	A_22_P00003917	NR_147198
APOC2	2.62496	0.000282144	A_23_P208302	NM_000483
LP895875	2.6245	2.83176e-05	A_21_P0014580	LP895875
PYCARD	2.62447	9.47094e-06	A_23_P26629	NM_013258
FCGR3A	2.62403	2.9357e-06	A_23_P200728	NM_000569
RGS1	2.62236	0.00337726	A_23_P97141	NM_002922
HIST1H3B	2.62165	0.000214313	A_23_P93258	NM_003537
ZBP1	2.61834	2.43741e-05	A_23_P259141	NM_030776
CXCL3	2.61819	0.000151949	A_24_P183150	NM_002090
BLK	2.61316	7.82354e-05	A_23_P31725	NM_001715
DOCK2	2.61174	8.83513e-06	A_24_P408704	NM_004946
SCAT1	2.61056	4.69965e-05	A_23_P250516	NR_110848
CLECL1	2.609	0.00038816	A_23_P321984	NM_172004
CAPG	2.60658	2.61029e-05	A_33_P3389634	NM_001747
CD300A	2.60656	4.38098e-06	A_24_P159434	NM_007261
CRYBG1	2.60613	1.21869e-05	A_23_P70785	NM_001624
ACAP1	2.60601	6.775e-06	A_23_P107336	NM_014716
HLA-DMA	2.60443	1.36081e-05	A_23_P42306	NM_006120
DOCK8	2.60166	2.75303e-06	A_32_P181077	NM_203447
SLC4A11	2.60152	2.502e-06	A_23_P154688	NM_032034
IL18	2.59853	0.000102297	A_23_P104798	NM_001562
SPIB	2.5888	6.31142e-05	A_23_P39067	NM_003121
RASSF4	2.58799	3.47226e-06	A_24_P295590	NM_032023
CCL4L2	2.58501	0.000413128	A_33_P3354604	NM_001291470
VMO1	2.58462	1.08705e-05	A_23_P55356	NM_182566
LILRB2	2.58246	1.81436e-05	A_23_P208493	NM_005874
LILRB5	2.58099	6.72334e-05	A_23_P4773	NM_006840
CXorf21	2.58009	2.80738e-05	A_23_P62227	NM_025159
PRAM1	2.578	7.77264e-06	A_33_P3330608	NM_032152
KLRK1	2.57425	3.62944e-05	A_24_P193093	NM_007360
MTFP1	2.57356	1.34748e-05	A_23_P29204	NM_016498
GNGT2	2.56734	4.40187e-06	A_23_P26994	NM_031498
lnc-HDAC2-2	2.56186	5.27072e-06	A_19_P00317053	lnc-HDAC2-2:6
ARHGAP45	2.56175	6.60108e-06	A_33_P3318414	NM_012292
LOC102725201	2.55943	1.53583e-05	A_22_P00006978	XR_001754583
TPBGL	2.55766	8.79296e-06	A_22_P00014909	NM_001195528
THEMIS2	2.55507	3.47226e-06	A_24_P85775	NM_001039477
RP1-69D17.4	2.55278	2.502e-06	A_21_P0013152	ENST00000430296
CD33	2.55264	2.83265e-05	A_23_P331748	NM_001772
HPGD	2.55111	0.00023466	A_24_P71904	NM_000860
FMNL1	2.5505	1.00714e-05	A_24_P390668	NM_005892
MCHR1	2.54968	2.502e-06	A_23_P211543	NM_005297
HCLS1	2.54885	4.54867e-05	A_23_P73429	NM_005335
SNX20	2.54587	6.27938e-06	A_24_P13831	NM_182854
SIGLEC7	2.54568	2.73151e-06	A_23_P38784	NM_014385
LIMK1	2.5448	1.26384e-05	A_23_P215461	NM_002314
IGLV3-25	2.5448	0.000790069	A_33_P3424489	ENST00000390305
KNL1	2.54342	0.00022184	A_23_P100127	NM_170589
THC2644314	2.54295	3.21302e-05	A_21_P0014109	THC2644314
LINC01282	2.54211	0.000195462	A_22_P00024591	NR_110385
PARP15	2.54208	7.6248e-06	A_33_P3316544	NM_001113523
ICAM1	2.53723	9.15022e-05	A_23_P153320	NM_000201
L3MBTL4-AS1	2.53653	5.29378e-05	A_22_P00023486	NR_110765
EZH2	2.53001	1.7013e-05	A_33_P3252196	NM_004456
CXCL1	2.52956	0.000409661	A_23_P7144	NM_001511
AIF1	2.52844	2.93872e-05	A_23_P214627	NM_001623
CD226	2.52413	2.58095e-06	A_33_P3413558	NM_006566
TNFRSF9	2.52388	1.87284e-05	A_23_P51936	NM_001561
CCRL2	2.52358	2.42765e-05	A_23_P69310	NM_003965
RORC	2.52247	4.58966e-05	A_33_P3386671	NM_005060
AK130024	2.51753	3.96989e-06	A_33_P3266993	AK130024
SAA2	2.51614	0.00716882	A_33_P3408918	NM_030754
EBI3	2.51598	0.000136582	A_23_P119478	NM_005755
LILRB3	2.51513	5.10823e-05	A_32_P70158	NM_006864
NLRP3	2.51497	7.7219e-05	A_23_P9883	NM_001079821
F12	2.51456	2.87641e-06	A_33_P3233871	NM_000505
TNFRSF18	2.51422	7.7994e-06	A_24_P411121	NM_148901
ZMYND15	2.51248	3.80703e-06	A_23_P89570	NM_032265
SLC29A3	2.51014	5.81013e-06	A_23_P46871	NM_018344
STAC3	2.50856	9.47803e-05	A_33_P3220663	NM_145064
P2RY8	2.50652	2.88882e-05	A_24_P340128	NM_178129
CTSW	2.50641	4.29918e-05	A_24_P396167	NM_001335
lnc-CD300C-1:1	2.50428	2.47788e-05	A_22_P00003604	lnc-CD300C-1:1
HSH2D	2.50359	2.77904e-05	A_23_P153372	NM_032855
ALOX5AP	2.50309	3.29729e-05	A_24_P347378	NM_001629
IL1B	2.50303	0.00651441	A_23_P79518	NM_000576
FLVCR2	2.50288	2.7506e-06	A_23_P140373	NM_017791
MAP4K1	2.50178	6.36935e-06	A_23_P5002	NM_001042600
IL10RB-DT	2.49982	2.70746e-05	A_21_P0000856	NR_038974
LAD1	2.49757	1.16794e-05	A_33_P3303810	NM_005558
SLED1	2.49714	8.41997e-05	A_24_P927716	NR_003542
SRMS	2.49697	5.85109e-06	A_33_P3236798	NM_080823
KCNQ1	2.49576	8.14884e-06	A_23_P429977	NM_000218
LOC105378305	2.49429	2.73151e-06	A_21_P0010882	NR_155748
CTA-384D8.35	2.49392	1.72421e-05	A_21_P0010459	ENST00000609178
CCR8	2.49067	5.81689e-06	A_23_P69012	NM_005201
EPSTI1	2.48885	2.50827e-05	A_23_P105794	NM_033255
CXCR5	2.48619	2.26482e-05	A_24_P252945	NM_032966
LOC100506098	2.48571	0.00010979	A_21_P0013181	NR_134567
CTSH	2.48528	7.74479e-06	A_23_P14774	NM_001319137
MS4A14	2.48509	0.00073642	A_23_P98565	NM_032597
IL10RA	2.48057	1.02839e-05	A_23_P203173	NM_001558
HLA-DPB1	2.48052	1.64744e-05	A_23_P258769	NM_002121
BLM	2.47776	1.84605e-05	A_23_P88630	NM_000057
lnc-CTC-203F4.1.1-1	2.47719	0.000641307	A_22_P00004647	lnc-CTC-203F4.1.1-1:1
AGAP2	2.47693	1.10925e-05	A_33_P3352148	NM_001122772
SH2D3A	2.47473	7.01503e-06	A_33_P3254320	NM_005490
lnc-KATNAL1-3	2.47383	2.48332e-05	A_21_P0008135	lnc-KATNAL1-3:21
SPINT1	2.4725	4.40187e-06	A_23_P49060	NM_181642
BUB1B	2.47204	8.07854e-05	A_23_P163481	NM_001211
DSC2	2.46858	1.8399e-05	A_23_P4494	NM_024422
CCDC88B	2.46676	3.32603e-06	A_23_P24384	NM_032251
OSM	2.46644	0.00648274	A_23_P166408	NM_020530
DPEP2	2.46581	0.000142356	A_23_P118025	NM_022355
TMEM176A	2.4633	3.42937e-06	A_23_P252082	NM_018487
APBB1IP	2.46178	1.53908e-05	A_23_P401700	NM_019043
ADORA2B	2.45903	2.16965e-05	A_23_P55477	NM_000676
LDLRAD2	2.45838	1.37153e-06	A_33_P3260125	NM_001013693
TNFSF13B	2.45535	1.8086e-05	A_23_P14174	NM_006573
FBXL16	2.45491	1.57731e-05	A_23_P406385	NM_153350
MXRA5	2.45404	1.8414e-05	A_23_P258136	NM_015419
LAMB3	2.45218	4.10902e-06	A_33_P3338121	NM_001017402
LOC100128242	2.45057	2.47788e-05	A_33_P3330079	NM_001354837
LINC01827	2.45043	0.000682341	A_21_P0011983	ENST00000432711
SH2D2A	2.44969	5.08611e-06	A_23_P160618	NM_003975
ADCY7	2.44895	7.30483e-06	A_24_P416177	NM_001114
S1PR4	2.44871	1.78961e-05	A_33_P3281273	NM_003775
DLGAP5	2.44753	0.000399849	A_23_P88331	NM_014750
HLA-DOA	2.44705	5.52456e-05	A_32_P356316	NM_002119
SGPP2	2.44661	1.75179e-05	A_33_P3386547	NM_001320833
STAT4	2.44573	9.41443e-06	A_23_P68031	NM_003151
CPVL	2.44503	0.000452017	A_23_P134347	NM_019029
E2F8	2.4442	0.000163874	A_23_P35871	NM_024680
SLC16A6	2.44361	1.28286e-05	A_23_P152791	NM_004694
CD180	2.44201	4.30333e-05	A_23_P257815	NM_005582
PLBD1	2.44133	1.27958e-05	A_23_P87709	NM_024829
AGMAT	2.43905	9.0237e-06	A_23_P103720	NM_024758
ICAM4	2.43817	3.34258e-05	A_33_P3363355	NM_001039132
IGLV3-1	2.43718	0.00361357	A_24_P173566	ENST00000390319
HLA-DPA1	2.4264	2.39293e-05	A_23_P30913	NM_033554
SLC31A2	2.42531	1.306e-05	A_23_P217109	NM_001860
CEMIP	2.42447	0.00231381	A_23_P324754	NM_018689
GK3P	2.42109	4.92809e-06	A_21_P0012676	NR_026575
PLXNC1	2.419	5.75808e-06	A_23_P414958	NM_005761
NELL2	2.41748	3.08603e-05	A_23_P10025	NM_006159
CSF2RA	2.4174	9.57933e-06	A_33_P3232688	ENST00000381524
AY358259	2.41738	0.000219379	A_33_P3310415	AY358259
KCNJ5	2.41694	1.0762e-05	A_24_P309521	NM_000890
SLC15A3	2.41687	4.15404e-06	A_23_P75786	NM_016582
HMGA1	2.4138	9.48423e-06	A_23_P42331	NM_145901
KCNN4	2.41378	1.95821e-05	A_23_P67529	NM_002250
MYB	2.41363	3.53044e-05	A_23_P31073	NM_005375
PTCSC1	2.41064	9.84791e-06	A_22_P00000004	NR_146773
TMEM229B	2.40955	2.7506e-06	A_33_P3355014	NM_001348544
CDCA5	2.40899	0.000282144	A_23_P104651	NM_080668
LYPD1	2.4088	1.33184e-05	A_32_P101031	NM_144586
PMFBP1	2.40698	0.000196338	A_23_P106874	NM_031293
WDR86-AS1	2.4062	3.84669e-05	A_21_P0000622	NR_034012
lnc-TGS1-1	2.40357	3.70939e-06	A_22_P00024294	lnc-TGS1-1:1
LMNB1	2.40192	7.40309e-05	A_23_P258493	NM_005573
FCGR2C	2.39373	9.67781e-06	A_33_P3403576	NM_201563
CLEC4E	2.39301	6.96342e-06	A_33_P3318509	NM_014358
LHFPL2	2.39045	2.73151e-06	A_23_P255104	NM_005779
SLC17A9	2.3892	5.22172e-06	A_33_P3229156	NM_001302643
LYN	2.38873	4.10902e-06	A_23_P147431	NM_002350
CDK1	2.38526	0.000318528	A_23_P138507	NM_001786
TMEM121B	2.38444	1.75179e-05	A_23_P259344	NM_031890
TMEM236	2.38194	4.5486e-05	A_33_P3271684	NM_001098844
ZG16B	2.37837	0.000212276	A_23_P118203	NM_145252
PIK3CG	2.37741	7.8249e-06	A_33_P3304170	NM_002649
ANKRD55	2.37683	0.000715921	A_23_P258483	NM_024669
GTSE1	2.37674	0.000100053	A_23_P57588	NM_016426
GVINP1	2.37356	1.16204e-05	A_33_P3341616	NR_003945
HLA-DOB	2.37254	0.000130182	A_23_P30736	NM_002120
LOC105370526	2.3689	7.79457e-05	A_22_P00016430	NR_144368
SIGLEC9	2.36745	8.58994e-06	A_24_P125561	NM_014441
PVALB	2.36708	3.47767e-05	A_23_P17844	NM_002854
GNA15	2.367	1.86159e-05	A_24_P331128	NM_002068
TMEM238	2.36657	0.00160742	A_33_P3362153	NM_001190764
LY86	2.36614	5.2876e-06	A_23_P70688	NM_004271
CSF1R	2.36423	4.45001e-05	A_23_P110791	NM_005211
ADGRE4P	2.36396	1.50475e-05	A_33_P3247320	NR_024075
C4orf48	2.36187	7.53673e-06	A_32_P90047	NM_001141936
GJB2	2.36075	2.17774e-05	A_23_P204947	NM_004004
CENPA	2.35919	5.01883e-05	A_24_P413884	NM_001809
TRIM14	2.3587	9.849e-06	A_23_P216655	NM_014788
SLC16A10	2.35634	0.00226819	A_33_P3308512	NM_018593
TRBV7-9	2.35613	1.03892e-05	A_24_P254833	ENST00000612787
TROAP	2.35454	8.3786e-05	A_23_P150935	NM_005480
TNRC18	2.35156	0.00205557	A_33_P3321507	NM_001080495
LOC107985984	2.35123	6.80479e-06	A_21_P0002347	XR_001739880
SELPLG	2.35047	9.52057e-06	A_23_P64860	NM_003006
LOC112268076	2.34329	1.18515e-05	A_21_P0003024	XR_002957255
DNASE2B	2.34104	0.0148196	A_23_P126677	NM_021233
PRKCQ	2.33475	7.55275e-06	A_23_P1374	NM_006257
PTTG1	2.33473	4.2122e-05	A_23_P7636	NM_004219
CD80	2.33464	5.20455e-06	A_24_P320033	NM_005191
CCL11	2.33363	0.000326443	A_23_P66635	NM_002986
DEF6	2.32998	2.62865e-05	A_23_P321913	NM_022047
UCP2	2.32828	4.45846e-05	A_23_P47704	NM_003355
NAPSB	2.32788	3.1634e-05	A_22_P00008494	NR_002798
CLEC4A	2.32786	1.06303e-05	A_23_P48029	NM_016184
TNFAIP2	2.32727	4.00236e-06	A_23_P421423	NM_006291
MTFR2	2.32677	2.41467e-05	A_23_P253752	NM_138419
GMFG	2.32623	9.41443e-06	A_23_P208866	NM_004877
TLR1	2.32464	1.98517e-05	A_23_P10873	NM_003263
RAB11FIP4	2.32442	7.95911e-06	A_23_P38427	NM_032932
VNN2	2.32288	0.000374775	A_23_P122724	NM_004665
POSTN	2.32254	6.62042e-05	A_33_P3511265	NM_006475
CHST2	2.32243	8.95434e-05	A_23_P40847	NM_004267
GK	2.31987	4.20571e-06	A_32_P172848	NM_000167
DENND1C	2.31844	1.3892e-05	A_23_P78608	NM_024898
SLC6A6	2.31798	7.09426e-06	A_24_P46093	NM_003043
GBP4	2.31792	7.27146e-06	A_24_P45446	NM_052941
LINC02605	2.31664	5.07198e-06	A_22_P00006097	NR_157588
FLT3	2.31593	7.64376e-05	A_23_P99442	NM_004119
CR1	2.31454	4.6603e-05	A_23_P256821	NM_000651
lnc-OBFC2A-1	2.31246	6.82176e-05	A_22_P00011151	lnc-OBFC2A-1:1
lnc-ASMT-5:1	2.30846	0.000416834	A_21_P0006478	lnc-ASMT-5:1
M1AP	2.30386	4.335e-05	A_23_P427747	NM_138804
RAD54L	2.30382	0.000336277	A_23_P74115	NM_003579
ANPEP	2.30372	1.55054e-05	A_23_P88626	NM_001150
TACC3	2.30209	2.99108e-05	A_23_P212844	NM_006342
BCL11A	2.30055	9.7383e-06	A_24_P402588	NM_001363864
IFNLR1	2.29999	8.69536e-05	A_23_P74112	NM_170743
NECTIN4	2.29948	0.00010612	A_33_P3236392	NM_030916
LOC102723817	2.29922	0.000228357	A_21_P0001634	XR_001738494
ARHGAP25	2.29863	1.69217e-05	A_23_P142974	NM_001007231
IL23A	2.29525	1.92295e-05	A_23_P76078	NM_016584
HCK	2.29471	2.42113e-05	A_24_P365526	NM_002110
JPT1	2.29437	2.76271e-05	A_23_P100632	NM_001002033
HECW2-AS1	2.29394	0.000181362	A_21_P0014093	NR_110225
CP	2.29347	0.00089067	A_33_P3296587	NM_000096
ANGPTL4	2.29248	0.0056471	A_33_P3295358	NM_139314
THC2644037	2.29241	3.27352e-06	A_21_P0014189	THC2644037
NRROS	2.29055	1.3892e-05	A_23_P132856	NM_198565
ITGAD	2.28968	1.0488e-05	A_23_P129665	NM_005353
CCR4	2.28403	3.97226e-05	A_23_P72989	NM_005508
NKD2	2.28397	6.50961e-06	A_23_P41804	NM_033120
RNASE6	2.28371	9.63743e-05	A_23_P3014	NM_005615
lnc-TIGIT-1	2.28351	4.46763e-05	A_22_P00025136	lnc-TIGIT-1:2
APOBEC3H	2.27898	6.80479e-06	A_32_P347617	NM_181773
TTC39C	2.27854	6.06492e-06	A_32_P123629	NM_001292030
DPP4	2.27608	6.7027e-06	A_33_P3287223	NM_001935
MPEG1	2.27537	0.000152405	A_24_P153568	NM_001039396
SLC4A8	2.27437	6.2013e-06	A_33_P3419998	NM_001039960
LINC01033	2.274	0.00251888	A_22_P00007914	NR_126379
CORO1A	2.27242	4.02188e-05	A_23_P106761	NM_007074
GPR19	2.27224	3.1634e-05	A_33_P3236813	NM_006143
LOC107986453	2.26898	0.000513	A_33_P3223522	ENST00000637505
HAS1	2.26768	0.0170862	A_33_P3295203	NM_001523
FCRLA	2.26701	7.15303e-05	A_23_P46039	NM_032738
P2RY6	2.26616	0.000212308	A_23_P64611	NM_176798
AC112721.2	2.26553	1.16794e-05	A_22_P00000535	ENST00000409910
LOC101929331	2.25886	2.42765e-05	A_21_P0013600	NR_121587
IQGAP3	2.25825	6.02783e-05	A_33_P3321293	NM_178229
PGD	2.25584	8.81305e-06	A_23_P126623	NM_002631
INSL3	2.2549	3.64831e-05	A_33_P3334828	NM_001265587
FCRL6	2.25467	5.03086e-05	A_33_P3363933	NM_001284217
NETO2	2.25403	0.000140586	A_23_P3681	NM_018092
NCF2	2.25184	2.83162e-05	A_23_P138194	NM_000433
COTL1	2.25123	6.17671e-06	A_24_P416131	NM_021149
OTULINL	2.25107	6.57473e-06	A_23_P133438	NM_019018
KIF4A	2.2496	4.57359e-05	A_23_P148475	NM_012310
OASL	2.24897	1.24064e-05	A_23_P139786	NM_003733
MS4A6A	2.24858	0.000242519	A_23_P36120	NM_022349
ARRDC5	2.24856	1.37901e-05	A_32_P30271	NM_001080523
lnc-AF165138.7.1-1	2.24821	0.00191542	A_21_P0010318	lnc-AF165138.7.1-1:1
ABRACL	2.24811	1.32317e-05	A_32_P160972	NM_021243
PYDC1	2.24717	1.10891e-05	A_23_P407614	NM_152901
PIM2	2.24709	0.000127907	A_24_P379104	NM_006875
NFE2L3	2.24629	2.73151e-06	A_23_P42718	NM_004289
KLRC1	2.24259	8.22167e-05	A_23_P151046	NM_002259
SAPCD2	2.24151	1.7713e-05	A_24_P100517	NM_178448
PBK	2.23895	0.00948771	A_32_P62997	NM_018492
VAV3	2.23884	5.71975e-06	A_23_P201551	NM_006113
GAL	2.23846	0.000780175	A_23_P374844	NM_015973
GM2A	2.23822	7.88831e-06	A_33_P3405334	NM_000405
lnc-RELT-1	2.23771	3.93552e-05	A_22_P00012970	lnc-RELT-1:1
IL5RA	2.23696	0.00122632	A_33_P3328254	NM_175725
GSAP	2.2365	6.775e-06	A_23_P416894	NM_001350896
G0S2	2.23322	0.00323497	A_23_P74609	NM_015714
LOC100506100	2.23304	5.10403e-06	A_22_P00011959	NR_046240
RGL4	2.23138	0.000107178	A_23_P306941	NM_153615
RP11-815M8.1	2.22784	0.0032394	A_21_P0001225	ENST00000433576
LOC100419170	2.22771	2.95358e-05	A_21_P0012626	NR_134873
TIAM1	2.22757	7.88831e-06	A_33_P3381751	NM_001353693
IGHV5-51	2.22687	0.00666338	A_33_P3240182	ENST00000390626
SOD2	2.22656	1.96143e-05	A_23_P134176	NM_001024465
ARHGAP11B	2.22394	3.97478e-05	A_33_P3339375	NM_001039841
SOWAHD	2.22383	1.42449e-05	A_32_P123255	NM_001105576
PDE6G	2.22299	8.25527e-06	A_33_P3341105	NM_002602
RTKN2	2.22228	0.000111202	A_24_P13041	NM_145307
LOXL2	2.2182	6.27819e-06	A_23_P111995	NM_002318
KCNE3	2.2177	1.98458e-05	A_23_P24948	NM_005472
SHTN1	2.21676	1.7713e-05	A_23_P202587	NM_018330
IGHV7-81	2.21629	3.86308e-05	A_33_P3230444	ENST00000390639
BIK	2.21621	2.26482e-05	A_23_P404667	NM_001197
SH3TC1	2.21467	3.36522e-06	A_22_P00022693	NM_001318480
MKI67	2.21412	0.00028727	A_33_P3374210	NM_002417
LOC105374312	2.21382	4.04192e-05	A_32_P133090	NR_153417
CARD11	2.21371	5.21987e-06	A_23_P82324	NM_032415
MYO7A	2.21276	6.19056e-06	A_23_P98786	NM_000260
ARRB2	2.21225	2.94214e-06	A_23_P158829	NM_004313
TAP1	2.21131	2.9357e-06	A_23_P59005	NM_000593
RMI2	2.21005	7.02051e-06	A_23_P353717	NM_152308
TAGAP	2.20799	5.7195e-05	A_24_P354724	NM_054114
MS4A1	2.20542	8.48607e-05	A_33_P3406567	NM_152866
TMEM266	2.2037	4.46282e-05	A_23_P88678	NM_152335
RP11-145M4.2	2.20343	0.00455731	A_21_P0001135	ENST00000451090
SP140	2.20297	9.84791e-06	A_24_P328504	NM_007237
ARAP2	2.20295	5.75808e-06	A_32_P83784	NM_015230
HSD11B1-AS1	2.20243	0.000112124	A_22_P00008987	NR_134509
NR1H3	2.20211	1.0529e-05	A_33_P3237775	NM_001363595
RP11-567J20.3	2.20163	0.000916719	A_22_P00005567	ENST00000521359
RAD51	2.19982	0.000237177	A_23_P88731	NM_002875
CTSC	2.19924	2.32986e-05	A_33_P3268472	NM_001114173
TRGV7	2.19814	2.73151e-06	A_33_P3638471	BC027954
DDIAS	2.19762	8.70017e-06	A_23_P429491	NM_145018
CTSZ	2.19608	5.87958e-05	A_23_P40240	NM_001336
SBK1	2.19542	1.27861e-05	A_33_P3366336	NM_001024401
FDCSP	2.1953	0.00527741	A_23_P362694	NM_152997
RP11-534L20.5	2.19329	5.49929e-05	A_22_P00012869	ENST00000562504
GPR137B	2.19258	3.88333e-06	A_23_P46149	NM_003272
CCDC88C	2.19231	3.87199e-05	A_23_P379945	NM_001080414
LILRA3	2.19113	1.73085e-05	A_23_P79094	NM_006865
BMF	2.18986	3.42162e-05	A_23_P379649	NM_001003940
BFSP2	2.18985	0.000457294	A_23_P159316	NM_003571
IGLV9-49	2.18887	0.0289081	A_33_P3211959	ENST00000427632
LIPG	2.18815	0.00123794	A_24_P125469	NM_006033
LOC105377584	2.18749	1.05849e-05	A_22_P00015563	XR_939557
THC2582227	2.18748	6.49926e-06	A_21_P0014215	THC2582227
LY6H	2.18741	5.71975e-06	A_23_P134914	NM_002347
NFKBIE	2.18706	8.80232e-05	A_23_P30655	NM_004556
AC093382.1	2.187	0.000164733	A_22_P00010103	ENST00000413311
APLN	2.18635	7.98435e-05	A_23_P113393	NM_017413
PAQR5	2.18573	0.00161021	A_33_P3368750	NM_001104554
PPIF	2.18435	2.71084e-05	A_23_P202104	NM_005729
C1orf162	2.18286	2.03168e-05	A_23_P412562	NM_174896
BANK1	2.18272	0.000202577	A_23_P10232	NM_017935
SLC27A2	2.18263	4.48811e-05	A_23_P140450	NM_003645
lnc-C15orf48-1	2.1811	9.56789e-05	A_21_P0008555	lnc-C15orf48-1:4
P2RY10	2.17956	2.9357e-06	A_23_P346376	NM_014499
NUF2	2.17954	0.00020581	A_23_P74349	NM_145697
EXOC3L4	2.17869	0.000442674	A_33_P3360972	NM_001077594
KIF20A	2.17807	0.00213831	A_23_P256956	NM_005733
INPP5D	2.17613	5.35033e-06	A_23_P61149	NM_001017915
LOC101927344	2.17285	1.21869e-05	A_22_P00020465	XR_244438
OAS1	2.17223	9.01558e-05	A_23_P64828	NM_002534
POLQ	2.17178	2.66619e-05	A_23_P218827	NM_199420
SIDT1	2.1701	2.47788e-05	A_23_P132515	NM_017699
CILP2	2.16907	5.22172e-06	A_33_P3313283	NM_153221
SARDH	2.16875	2.18346e-05	A_33_P3257861	NM_001134707
C5AR1	2.16845	0.000355873	A_23_P153562	NM_001736
ADAM28	2.16618	1.00374e-05	A_33_P3380652	NM_021777
IGFL2	2.16501	4.70106e-05	A_23_P153571	NM_001002915
LINC01303	2.16498	0.0108554	A_21_P0008538	NR_110417
MAN2B1	2.15965	9.52044e-06	A_24_P370156	NM_000528
lnc-MYC-2	2.15958	3.31369e-06	A_19_P00317023	lnc-MYC-2:22
GZMH	2.15711	0.000516349	A_23_P128993	NM_033423
SAP25	2.15279	6.50187e-06	A_21_P0000075	NM_001168682
LYPD5	2.15276	1.0077e-05	A_24_P323148	NM_182573
PIF1	2.15154	4.34775e-06	A_23_P416468	NM_025049
lnc-RNF144A-3:1	2.15121	3.5382e-06	A_21_P0002570	lnc-RNF144A-3:1
WIPF1	2.15107	2.80738e-05	A_33_P3339376	ENST00000409415
lnc-EPSTI1-3	2.15085	2.97349e-06	A_21_P0008250	lnc-EPSTI1-3:2
GALNT12	2.14944	2.98165e-05	A_23_P415652	NM_024642
CXCL8	2.14813	0.00224582	A_32_P87013	NM_000584
IKBKE	2.14678	3.52934e-06	A_23_P887	NM_014002
GTSF1	2.14487	1.2402e-05	A_33_P3388192	NM_144594
MGC16025	2.14372	0.00664815	A_23_P79572	NR_026664
STK10	2.14334	2.502e-06	A_33_P3389153	NM_005990
CTD-2545M3.8	2.14285	2.9357e-06	A_21_P0014371	ENST00000595005
CD300C	2.13648	7.02652e-06	A_23_P26771	NM_006678
DUSP2	2.13482	0.0011887	A_24_P37409	NM_004418
ST8SIA4	2.13477	4.71132e-06	A_33_P3291484	NM_005668
GNLY	2.13366	0.000326443	A_23_P209954	NM_006433
CTD-2547L24.4	2.13234	2.87641e-06	A_22_P00004706	ENST00000563574
STXBP2	2.13115	3.80703e-06	A_33_P3388835	NM_001272034
KLRC4	2.13023	1.87284e-05	A_23_P218058	NM_013431
LINC00996	2.13022	9.125e-05	A_21_P0005443	NR_034033
TLR6	2.12721	9.15538e-06	A_23_P256561	NM_006068
IL18BP	2.1255	0.000111613	A_33_P3228322	NM_173042
LOC105376287	2.12491	4.00236e-06	A_21_P0014231	XR_930378
ZNF385A	2.1241	5.71975e-06	A_24_P403734	NM_015481
TOGARAM2	2.12354	1.74956e-05	A_24_P595717	NM_001321539
PCSK1	2.1235	0.0106224	A_24_P174793	NM_000439
XLOC_l2_002886	2.12307	4.49005e-05	A_21_P0011037	TCONS_l2_00005503
lnc-C16orf61-2	2.12215	5.71975e-06	A_22_P00002500	lnc-C16orf61-2:1
CLEC9A	2.12152	9.90498e-06	A_33_P3319022	NM_207345
SUSD3	2.12135	5.77963e-06	A_23_P401076	NM_145006
XLOC_l2_001066	2.12023	2.11089e-06	A_21_P0010644	TCONS_l2_00001463
HIST1H2BF	2.12019	0.000194404	A_33_P3229122	NM_003522
LMNTD2	2.11998	3.97478e-05	A_33_P3377005	NM_173573
TTK	2.11918	0.000454679	A_23_P259586	NM_003318
CDA	2.11682	0.000335939	A_23_P34597	NM_001785
FOXM1	2.11671	0.000546583	A_23_P151150	NM_202002
LRRC61	2.11435	1.34871e-05	A_33_P3233273	NM_001363433
LIF	2.1101	0.0314307	A_24_P122137	NM_002309
HDAC2-AS2	2.10952	5.10695e-05	A_33_P8991074	NR_125845
LINC02397	2.10745	5.53136e-05	A_22_P00004189	NR_144532
LINC02446	2.106	0.000588451	A_22_P00005659	NR_146455
CFB	2.10354	8.06067e-05	A_23_P156687	NM_001710
IL13	2.10332	0.017286	A_23_P251031	NM_002188
MFSD12	2.10268	6.25911e-06	A_33_P3352562	NM_174983
C11orf45	2.10117	4.41316e-05	A_23_P420293	NM_145013
TNNT1	2.09944	0.104715	A_33_P3397865	NM_001291774
EVA1A	2.09938	2.9357e-06	A_23_P108673	NM_032181
HAMP	2.09707	0.00182089	A_33_P3336720	NM_021175
CLDN7	2.09532	3.21219e-05	A_23_P164284	NM_001307
ADH4	2.09455	7.07123e-05	A_23_P30098	NM_000670
MIR181A1HG	2.09399	1.95821e-05	A_33_P3416142	ENST00000436880
CSTB	2.09311	1.52635e-05	A_23_P154894	NM_000100
PARVB	2.09299	1.25314e-05	A_23_P40718	NM_001003828
GBAT2	2.09256	1.3984e-05	A_21_P0014073	NR_131972
XLOC_l2_012953	2.09082	6.88253e-06	A_21_P0013078	TCONS_l2_00024711
GGTLC1	2.08861	6.73621e-06	A_23_P57199	NM_178311
TMEM156	2.08756	1.76153e-05	A_23_P92334	NM_024943
TCL1A	2.08731	0.00549098	A_23_P357717	NM_021966
RASSF5	2.08381	1.16031e-05	A_24_P171268	NM_182663
NUAK2	2.08282	7.09426e-06	A_33_P3338166	NM_030952
WARS	2.08149	3.65032e-05	A_23_P65651	NM_004184
LY96	2.07803	5.08611e-06	A_23_P94230	NM_015364
LINC02544	2.07791	0.000113004	A_22_P00016075	NR_125863
TRGV10	2.07716	0.000232289	A_33_P3220015	ENST00000390341
EPB41L3	2.07629	1.03892e-05	A_23_P4536	NM_012307
LINC01637	2.07557	1.21747e-05	A_21_P0010328	NR_110537
CTD-2342N23.3	2.07497	1.37901e-05	A_21_P0005765	ENST00000606279
HIST1H2AG	2.07425	0.000685922	A_21_P0000197	NM_021064
TRBV29-1	2.07185	9.0684e-05	A_33_P3357397	ENST00000422143
SECTM1	2.07177	5.64099e-06	A_24_P48204	NM_003004
CENPK	2.0717	7.38798e-05	A_23_P155989	NM_022145
RNU105C	2.07022	0.000445756	A_33_P3416387	NR_004385
TNFRSF21	2.06805	6.60108e-06	A_23_P30666	NM_014452
LOC107985688	2.06654	3.31369e-06	A_22_P00017983	XR_001755878
GRIN2D	2.06648	3.20653e-05	A_33_P3402868	NM_000836
C5AR2	2.06586	3.3095e-05	A_33_P3223002	NM_001271749
RUBCNL	2.06102	0.000149431	A_23_P53763	NM_025113
SNAI3	2.06052	2.90043e-05	A_23_P170574	NM_178310
HLA-J	2.06043	7.27604e-06	A_24_P418044	NR_024240
MARCKSL1	2.05964	1.70918e-05	A_23_P310	NM_023009
CDC45	2.0582	0.00150927	A_23_P57379	NM_003504
PSMB9	2.05718	8.47689e-06	A_23_P111000	NM_002800
TUBB3	2.05593	0.00269693	A_23_P77493	NM_006086
GJD3	2.05417	0.000613827	A_33_P3367301	NM_152219
LINC02576	2.05306	0.00525772	A_33_P3422253	XR_427040
TK1	2.05173	0.000421856	A_23_P107421	NM_003258
MGC12916	2.05103	4.60685e-06	A_24_P522864	NR_026880
HOTAIRM1	2.04818	4.00236e-06	A_22_P00000040	NR_038366
CENPU	2.04798	0.000302217	A_23_P254733	NM_024629
CDCA7	2.04675	0.000177855	A_23_P251421	NM_031942
SLC49A3	2.04618	1.19067e-05	A_23_P72157	NM_032219
TMEM163	2.04613	0.000111776	A_23_P39550	NM_030923
lnc-MAGEB1-2	2.04468	6.49327e-06	A_22_P00009485	lnc-MAGEB1-2:1
lnc-RP11-597K23.2.1-2	2.0434	0.000253987	A_21_P0008663	lnc-RP11-597K23.2.1-2:1
LOC102723409	2.0413	5.15397e-06	A_21_P0013091	XR_001743860
CLDN14	2.04122	0.000104606	A_23_P91512	NM_144492
RCAN3	2.04086	5.17807e-06	A_23_P391275	NM_013441
FAM49B	2.04018	6.00789e-06	A_23_P43255	NM_016623
SGO1	2.04016	0.000416804	A_24_P225970	NM_001012409
RP11-305L7.3	2.03857	0.00479275	A_21_P0006091	ENST00000457976
TMEM63C	2.03798	1.2751e-05	A_33_P3406661	NM_020431
NOD2	2.0362	1.65646e-05	A_23_P420863	NM_022162
FAR2	2.03432	2.98522e-06	A_23_P150903	NM_018099
MCEMP1	2.03409	0.00918782	A_23_P330561	NM_174918
FMN1	2.0299	3.51516e-05	A_33_P3404749	NM_001277313
AC002331.1	2.02969	0.000213139	A_22_P00011004	ENST00000443373
CASP1	2.02906	1.23694e-05	A_23_P202978	NM_033292
NEFH	2.02863	6.30569e-05	A_23_P300600	NM_021076
ZWINT	2.02721	0.000147232	A_23_P63789	NM_032997
THC2611572	2.02588	8.90443e-06	A_33_P3395422	THC2611572
SMCO4	2.02553	3.09448e-06	A_23_P75430	NM_020179
ERP27	2.02539	1.43062e-05	A_23_P139687	NM_152321
LOC105370689	2.02379	1.04555e-05	A_21_P0008398	XR_944250
FAM72D	2.02326	2.42765e-05	A_32_P151800	NM_207418
TRBV28	2.0209	0.000120132	A_33_P3233404	ENST00000390400
RELB	2.01944	2.88882e-05	A_23_P55706	NM_006509
CYP1B1	2.01906	0.000222805	A_23_P209625	NM_000104
lnc-GPR65-1	2.01878	8.62294e-05	A_21_P0008372	lnc-GPR65-1:14
lnc-EIF2AK3-4	2.01814	0.0121982	A_22_P00005639	lnc-EIF2AK3-4:2
TXK	2.01561	0.000195886	A_23_P302018	NM_003328
lnc-ARRDC3-1:2	2.01473	2.50827e-05	A_21_P0003941	lnc-ARRDC3-1:2
CDC7	2.01342	6.87231e-05	A_23_P148807	NM_003503
IGLV5-45	2.01326	0.00875211	A_33_P3257486	ENST00000390296
RIPK3	2.01309	3.09759e-05	A_23_P14559	NM_006871
PMAIP1	2.01215	0.000137985	A_33_P3619171	NM_021127
CEBPA	2.01059	1.84023e-05	A_24_P224727	NM_004364
PRF1	2.01048	2.98165e-05	A_23_P1473	NM_005041
FCRLB	2.00717	0.000571154	A_23_P350574	NM_001002901
PLEKHN1	2.00684	6.80479e-06	A_23_P23616	NM_032129
RARRES3	2.00529	3.68452e-05	A_23_P1962	NM_004585
CACNA2D4	2.00488	3.20389e-05	A_23_P353014	NM_172364
MIR210HG	2.00403	0.000300038	A_22_P00002306	NR_038262
lnc-RNASE6-1	2.00087	9.47154e-06	A_22_P00021176	lnc-RNASE6-1:1
CHRM4	2.00074	0.00045437	A_33_P3367850	ENST00000433765
ESPL1	1.99995	6.12134e-05	A_23_P32707	NM_012291
EPS8L1	1.99981	4.27481e-06	A_33_P3220698	NM_133180
PLAC8	1.99826	8.19124e-05	A_24_P183128	NM_016619
PLCXD2	1.99664	2.7506e-06	A_33_P3214343	ENST00000636933
IGKV2D-29	1.99593	0.00975954	A_24_P358321	ENST00000491977
ANO9	1.99403	8.17812e-06	A_24_P8109	NM_001012302
LOC105369183	1.99248	1.87923e-05	A_33_P3397473	XR_001752121
CCL20	1.99179	0.000799081	A_23_P17065	NM_004591
STEAP3	1.99156	1.19513e-05	A_23_P90601	NM_182915
ARNTL2	1.99047	0.000277167	A_23_P53345	NM_020183
LOC107986935	1.98976	0.00116758	A_21_P0005813	XR_001745860
ASPHD2	1.9894	2.502e-06	A_24_P245815	NM_020437
ITGA4	1.98939	8.01401e-05	A_33_P3353816	NM_000885
IGHV5-78	1.98814	0.0062552	A_23_P343900	ENST00000450948
SPAG5	1.98707	4.49059e-05	A_23_P89509	NM_006461
TMC6	1.98447	3.42158e-06	A_23_P101013	NM_007267
MICB	1.98173	2.36325e-05	A_23_P387471	NM_005931
ARHGAP18	1.98138	1.71125e-05	A_32_P162250	NM_033515
IL27	1.97923	4.52741e-05	A_33_P3284933	NM_145659
KLRD1	1.97723	5.48269e-05	A_23_P204208	NM_002262
MPZL3	1.97688	6.50961e-06	A_24_P270033	NM_198275
NLRP7	1.97665	0.00977954	A_23_P16384	NM_139176
CD1E	1.9751	0.00802588	A_23_P310410	NM_001042583
ARHGDIB	1.97491	5.75808e-06	A_23_P151075	NM_001175
SLC9A7	1.9744	2.44095e-05	A_33_P3254380	NM_001257291
FKBP11	1.97424	0.000811276	A_33_P3267296	NM_016594
C1orf186	1.97186	0.00010441	A_22_P00002642	ENST00000582619
lnc-DHX37-10	1.97098	1.10181e-05	A_21_P0007901	lnc-DHX37-10:20
NABP1	1.97065	4.00236e-06	A_23_P329198	NM_001031716
CAMK1G	1.97003	4.23574e-05	A_23_P97402	NM_020439
KIF14	1.96979	0.00152639	A_33_P3230548	NM_014875
APBA2	1.96781	4.40891e-05	A_33_P3344504	ENST00000382938
LINC00922	1.96769	5.71975e-06	A_33_P3379106	NR_027755
DAPK1-IT1	1.96742	5.22172e-06	A_21_P0014234	NR_146781
LINC02126	1.9664	0.000235435	A_22_P00003693	NR_110918
MILR1	1.96601	0.000420036	A_24_P33982	NM_001291317
STAR	1.96413	0.00059825	A_23_P8981	NM_000349
RP11-281A20.2	1.96351	1.03892e-05	A_21_P0006046	ENST00000421509
BDH1	1.96303	4.74001e-05	A_33_P3252359	NM_203314
PTPRJ	1.96003	1.29186e-05	A_24_P921321	NM_002843
FCN1	1.95948	0.00113878	A_23_P157879	NM_002003
PASK	1.95838	7.23255e-05	A_24_P299911	NM_015148
IL27RA	1.95768	3.13328e-05	A_23_P27606	NM_004843
lnc-ARRDC3-1	1.95605	0.000267251	A_21_P0004423	lnc-ARRDC3-1:1
SKA3	1.95409	0.0067247	A_33_P3216008	NM_145061
CD3E	1.95409	0.00245729	A_23_P416747	NM_000733
PIM1	1.95158	0.000256802	A_23_P345118	NM_002648
RELL2	1.9506	2.502e-06	A_33_P3229027	NM_173828
LUCAT1	1.95001	0.000169849	A_21_P0004421	NR_103548
CACNA1E	1.95	3.11181e-05	A_33_P3228612	NM_001205293
RGCC	1.94923	0.000383238	A_24_P10137	NM_014059
RNASET2	1.94839	2.502e-06	A_24_P360269	ENST00000467705
UNC13D	1.94713	2.73151e-06	A_24_P53215	NM_199242
IRF1	1.94578	0.000313836	A_23_P41765	NM_002198
AL390036.1	1.94481	4.0908e-05	A_21_P0001361	ENST00000634635
SKAP2	1.94394	2.81763e-06	A_33_P3388312	NM_003930
SCO2	1.9422	2.39293e-05	A_23_P132388	NM_005138
P2RY13	1.94217	1.10891e-05	A_24_P63136	NM_176894
GPR183	1.94205	0.00218929	A_23_P25566	NM_004951
STK17B	1.94158	0.000137105	A_33_P3342957	NM_004226
APOBEC3A	1.94055	0.0904427	A_32_P9543	NM_145699
APOBEC3G	1.93879	1.4665e-05	A_23_P143713	NM_021822
FUOM	1.93655	2.34691e-05	A_24_P186379	NM_198472
TRBV6-7	1.93647	2.72585e-05	A_33_P3378491	ENST00000390373
lnc-PDHX-1	1.93603	0.000251293	A_22_P00011692	lnc-PDHX-1:1
SLC2A14	1.93441	0.000201987	A_32_P47754	NM_001286233
RASL10A	1.9339	0.000128545	A_23_P166400	NM_006477
GINS2	1.93269	0.00112003	A_23_P118246	NM_016095
NMRAL2P	1.93159	7.10351e-05	A_24_P68908	NR_151491
RP11-11N9.4	1.92843	6.40893e-06	A_19_P00319413	ENST00000520819
MACC1	1.92647	2.9357e-06	A_32_P131031	NM_182762
CCNE1	1.92564	7.91922e-06	A_23_P209200	NM_001238
PIK3R6	1.92436	5.22172e-06	A_24_P366509	NM_001010855
TOR4A	1.92406	1.76153e-05	A_23_P147109	NM_017723
CPNE7	1.92223	0.00013015	A_33_P3262191	NM_014427
IGHV3OR16-13	1.92205	0.00769024	A_33_P3331233	ENST00000562905
KIF11	1.92174	6.12132e-05	A_24_P227091	NM_004523
VCAM1	1.91924	0.00821417	A_23_P34345	NM_001078
EGLN3	1.91732	0.0109708	A_33_P3256952	NM_022073
PTGS1	1.91643	1.6615e-05	A_23_P216966	NM_000962
lnc-CDC42BPA-1:1	1.91589	0.00322681	A_22_P00003666	lnc-CDC42BPA-1:1
SNORD29	1.91522	2.06618e-05	A_21_P0000253	NR_002559
lnc-LRRC10-1	1.91503	0.000523278	A_22_P00009273	lnc-LRRC10-1:1
EFHD2	1.91428	9.849e-06	A_23_P23443	NM_024329
DMXL2	1.91108	6.96342e-06	A_23_P327361	NM_015263
XLOC_l2_015033	1.91028	7.77264e-06	A_21_P0013601	TCONS_l2_00029054
SIRPA	1.90933	1.0077e-05	A_23_P210708	NM_001040022
CTB-41I6.1	1.90593	2.73151e-06	A_33_P3389802	ENST00000585297
CPNE5	1.90519	0.000459994	A_23_P360804	NM_020939
DRAM1	1.90502	2.87641e-06	A_23_P99163	NM_018370
PARP12	1.90388	3.06962e-06	A_23_P111804	NM_022750
PRSS30P	1.90195	3.15119e-05	A_23_P350719	NR_026864
FCAR	1.90154	0.00599069	A_24_P348265	NM_133271
MS4A7	1.90101	7.64376e-05	A_33_P3352098	NM_021201
RP11-514O12.4	1.90044	4.38332e-06	A_24_P289471	ENST00000507747
APOL4	1.9002	5.32928e-06	A_23_P380857	NM_030643
SNORA74A	1.89966	0.000105774	A_33_P3327519	NR_002915
GIMAP2	1.89964	3.35735e-05	A_23_P368681	NM_015660
lnc-RHOG-2	1.89778	4.84047e-06	A_21_P0007155	lnc-RHOG-2:1
LPXN	1.89774	8.26668e-05	A_23_P87150	NM_004811
LINC02362	1.89613	0.000478571	A_21_P0003915	NR_125934
ZNF215	1.89509	0.000569531	A_23_P53057	NM_013250
LINC01781	1.89383	9.53539e-05	A_21_P0000989	NR_125940
lnc-ADAM2-1	1.8934	5.75596e-05	A_22_P00000688	lnc-ADAM2-1:1
SNORD31	1.8932	6.68251e-05	A_21_P0000254	NR_002560
THC2616237	1.89288	0.000107358	A_21_P0014157	THC2616237
CYTH1	1.89252	2.502e-06	A_23_P83781	NM_004762
SLC20A1	1.89157	9.48423e-06	A_23_P165657	NM_005415
AK123661	1.89089	2.18464e-05	A_33_P3845673	AK123661
BTN3A2	1.88951	4.25345e-05	A_24_P252078	NM_007047
LY9	1.88868	7.53623e-06	A_33_P3368830	NM_001033667
DBH-AS1	1.88839	0.000637476	A_33_P3682006	NR_102735
KMO	1.8879	4.6695e-05	A_23_P200838	NM_003679
LOC107986649	1.88688	5.79331e-05	A_22_P00011747	XR_002956370
CASP8	1.88655	2.18863e-05	A_24_P157087	NM_033355
GINS1	1.88627	0.000119597	A_33_P3340025	NM_021067
SEMA4D	1.88613	2.12075e-05	A_33_P3697530	NM_001142287
PRAG1	1.88453	3.58572e-06	A_23_P250212	NM_001080826
MYD88	1.88421	3.5382e-06	A_23_P362659	ENST00000484513
lnc-HOXB1-1	1.88354	9.38892e-06	A_22_P00007806	lnc-HOXB1-1:1
RNF144B	1.88343	8.20118e-06	A_24_P406060	NM_182757
SHISAL1	1.88334	1.56628e-05	A_32_P37867	NM_001099294
SBSN	1.88182	0.00244566	A_33_P3269636	NM_001166034
B3GNT5	1.88048	2.33819e-05	A_23_P18372	NM_032047
PDCD1LG2	1.87875	1.69217e-05	A_33_P3213707	NM_025239
TRAV4	1.87819	2.80874e-05	A_24_P652502	ENST00000390426
WDR86	1.87775	1.33722e-05	A_33_P3341601	NM_001284260
LAMP5	1.87433	0.0013828	A_23_P40295	NM_012261
PTCRA	1.87302	0.00157556	A_33_P3229918	NM_001243168
LIPA	1.8724	0.000404019	A_23_P97860	NM_000235
TNFSF15	1.87079	0.000393505	A_23_P94754	NM_005118
NRIP3	1.87065	0.000101023	A_23_P47682	NM_020645
COL1A1	1.86993	5.88055e-05	A_33_P3304668	NM_000088
SOCS1	1.86976	3.42516e-06	A_23_P420196	NM_003745
CLEC6A	1.86893	3.21871e-05	A_33_P3295328	NM_001007033
SRGN	1.86708	0.000111249	A_23_P86653	NM_002727
LOC107986115	1.86689	2.56178e-05	A_22_P00016130	XR_001740856
CDKN3	1.86427	0.00287688	A_23_P48669	NM_005192
BATF2	1.86375	7.25803e-05	A_23_P370682	NM_138456
GLA	1.86358	6.57473e-06	A_23_P45475	NM_000169
TRGV9	1.86261	5.91931e-05	A_33_P3224882	ENST00000444775
TNS4	1.86128	1.69092e-05	A_23_P207850	NM_032865
ST3GAL5	1.86032	0.000148206	A_23_P136573	NM_003896
ADAP2	1.85931	7.65908e-05	A_23_P49816	NM_018404
ESCO2	1.85865	0.000624601	A_24_P323598	NM_001017420
HMGB3P1	1.85837	0.000198363	A_23_P373119	NR_002165
RGS10	1.85816	1.20806e-05	A_23_P138717	NM_001005339
AP1S3	1.85729	5.35033e-06	A_33_P3275707	NM_001039569
ASGR1	1.85713	0.000493182	A_23_P118722	NM_001671
CTSD	1.85681	9.16404e-06	A_33_P3243907	NM_001909
TNNI2	1.85425	0.000926684	A_23_P24784	NM_003282
LGALS8	1.85355	2.60383e-05	A_23_P63026	NM_006499
CCL8	1.85349	0.0118866	A_23_P207456	NM_005623
SOAT1	1.85184	6.96944e-06	A_24_P216654	NM_003101
SFRP4	1.84769	0.0152157	A_21_P0011967	NM_003014
GBP1	1.84711	4.43346e-05	A_23_P62890	NM_002053
PDE7A	1.84524	1.0508e-05	A_33_P3301955	NM_001242318
RP11-863P13.3	1.84315	4.9023e-05	A_33_P3560679	ENST00000568031
NCF4	1.84248	1.07386e-05	A_33_P3365432	NM_000631
CD200R1	1.84034	0.000752871	A_23_P41217	NM_138806
RBP5	1.83879	0.00221487	A_24_P386746	NM_031491
TNFSF9	1.83789	0.000156035	A_33_P3397763	NM_003811
HIST1H2AL	1.83737	0.000254182	A_23_P363174	NM_003511
TMIGD2	1.83683	2.8559e-05	A_33_P3415698	NM_001308232
C15orf53	1.83663	0.000264224	A_33_P3213337	NM_207444
LOC102724297	1.83322	0.000289907	A_22_P00009400	NR_125406
LILRA2	1.83312	1.56929e-05	A_23_P142205	NM_006866
LIMD2	1.83122	2.98522e-06	A_24_P159635	NM_030576
CLEC4GP1	1.82976	0.0497633	A_22_P00025522	NR_002931
CORO7	1.82963	2.87641e-06	A_33_P3343295	NM_024535
RASGRP3	1.82943	3.30684e-05	A_24_P54390	NM_170672
LOC100129540	1.8291	0.00084867	A_22_P00021116	NR_148998
FGD2	1.82755	5.92631e-06	A_24_P140788	NM_173558
RP11-767N15.1	1.82604	0.000295869	A_21_P0003482	ENST00000510169
AC084809.3	1.82581	0.000162699	A_21_P0009165	ENST00000444464
SP140L	1.82577	3.32603e-06	A_23_P337753	NM_138402
MFSD13A	1.82549	2.73151e-06	A_23_P337729	NM_024789
HIST1H3F	1.82499	0.000107108	A_23_P30799	NM_021018
LOC105370969	1.82413	1.91721e-05	A_21_P0008673	XR_001751655
AUNIP	1.82408	0.000789615	A_23_P160537	NM_024037
SLC51A	1.82299	0.00141022	A_24_P385732	NM_152672
SLC2A3	1.82286	0.000578267	A_24_P81900	NM_006931
ETV7	1.82008	2.06625e-05	A_23_P42353	NM_016135
SRD5A1	1.81869	3.32603e-06	A_23_P30223	NM_001047
CELA1	1.81762	9.48423e-06	A_33_P3313810	NM_001971
LOC105369609	1.81701	0.000321631	A_22_P00025678	XR_931560
HCG26	1.81673	0.000107358	A_32_P220770	NR_002812
ABCA7	1.81476	3.36522e-06	A_33_P3374623	NM_019112
PRKCB	1.81469	9.99426e-06	A_33_P3294533	NM_002738
DIAPH3	1.8145	0.000279716	A_32_P150891	NM_001042517
TSPOAP1-AS1	1.81438	1.24064e-05	A_21_P0000792	NR_038410
LAMA1	1.81363	0.00161566	A_32_P313405	NM_005559
FOLR2	1.81221	2.32949e-05	A_23_P47709	NM_000803
RUNX3	1.812	1.08705e-05	A_33_P3221748	NM_001031680
AK127678	1.8118	5.62298e-06	A_33_P3385121	AK127678
ABI3	1.81169	2.0227e-05	A_23_P141429	NM_016428
UPP1	1.81087	1.2984e-05	A_23_P147805	NM_001287428
lnc-DLX2-4	1.81035	5.32755e-05	A_22_P00005242	lnc-DLX2-4:3
FABP5P10	1.80941	5.615e-05	A_24_P272515	ENST00000435729
ADAMTS4	1.80751	0.0397569	A_23_P360754	NM_005099
TBC1D2	1.80746	5.81293e-06	A_33_P3216292	NM_001267571
WNT2	1.8073	2.76571e-05	A_23_P59807	NM_003391
LOC105375566	1.8064	8.81941e-05	A_21_P0014627	XR_928166
lnc-CD53-1	1.80627	1.05037e-05	A_22_P00003632	lnc-CD53-1:1
CDCA8	1.80376	0.000118474	A_23_P375	NM_018101
GRN	1.80123	5.5124e-06	A_33_P3286278	NM_002087
TAS1R3	1.79934	0.00650325	A_33_P3359084	NM_152228
SAT1	1.79915	2.05752e-05	A_23_P137016	NM_002970
TIMD4	1.79811	8.05456e-05	A_23_P7503	NM_138379
BHLHE41	1.79756	0.000159769	A_23_P139500	NM_030762
TNFRSF1B	1.79635	5.9209e-05	A_24_P54174	NM_001066
UBE2T	1.79447	0.000307075	A_23_P115482	NM_014176
SYTL3	1.79416	1.11934e-05	A_24_P291826	NM_001009991
SLC19A1	1.79402	1.66168e-05	A_33_P3384108	NM_001352510
TRBV19	1.79326	0.000141214	A_33_P3329737	ENST00000390393
CAMK4	1.79311	2.73151e-06	A_23_P250347	NM_001744
APOL2	1.79303	4.81142e-06	A_24_P48898	NM_145637
TTYH3	1.79237	2.502e-06	A_23_P331895	NM_025250
SNX8	1.79216	4.04351e-05	A_23_P414252	AK315670
HOPX	1.792	0.000147644	A_23_P254507	NM_139211
BIRC3	1.79143	1.43576e-05	A_23_P98350	NM_001165
TRGV8	1.79015	2.29869e-05	A_33_P3422595	ENST00000390343
PGBD5	1.78746	0.00703383	A_23_P126649	NM_001258311
LINC02345	1.78712	0.000873335	A_22_P00016254	NR_120330
IRF7	1.78558	1.64397e-05	A_24_P378019	NM_004031
LSP1	1.78542	1.22132e-05	A_23_P13382	NM_001013254
TLR10	1.78525	2.33819e-05	A_33_P3383970	NM_030956
HSBP1L1	1.78498	1.4113e-05	A_32_P46981	NM_001136180
COL3A1	1.78217	8.73134e-05	A_24_P935491	NM_000090
E2F1	1.77949	0.000177484	A_23_P80032	NM_005225
LRRK1	1.77871	6.88253e-06	A_23_P99942	NM_024652
AMPD1	1.77859	0.0485617	A_23_P51787	NM_000036
GZMM	1.77738	3.40571e-06	A_23_P130836	NM_005317
RP11-598F7.6	1.77717	0.000180441	A_22_P00014868	ENST00000537961
ISG20	1.77705	0.000123197	A_23_P32404	NM_002201
SLA2	1.77702	3.42158e-06	A_23_P143173	NM_032214
MMP1	1.77619	0.0635856	A_23_P1691	NM_002421
NIPAL4	1.77501	0.003276	A_33_P3415052	NM_001172292
FABP5	1.77468	6.96995e-05	A_23_P59877	NM_001444
HIVEP3	1.77401	3.17121e-05	A_32_P59302	NM_024503
CARD8-AS1	1.7724	3.5e-06	A_22_P00017991	NR_040599
HSD3B7	1.77188	1.19723e-05	A_33_P3251776	NM_001142777
HIGD1B	1.77187	0.00129894	A_23_P207354	NM_016438
DHCR24	1.77084	8.66874e-05	A_23_P379475	NM_014762
MMP19	1.77048	0.000168938	A_23_P203888	NM_002429
ATF5	1.76875	9.83234e-05	A_23_P119337	NM_012068
CIAO2A	1.76766	4.10902e-06	A_33_P3416037	NM_001014812
GCNT1	1.76694	5.21157e-05	A_33_P3282489	NM_001097634
IGLV8OR8-1	1.76642	0.0180576	A_33_P3330663	ENST00000399730
TXLNB	1.76632	9.5807e-05	A_23_P434398	NM_153235
GPSM3	1.76589	1.10891e-05	A_23_P219060	NM_022107
RP11-196G11.2	1.76384	6.44186e-06	A_22_P00021984	ENST00000570266
CKAP2L	1.76319	0.00184154	A_23_P388812	NM_152515
TRBV11-2	1.76295	3.36425e-06	A_33_P3290853	ENST00000471935
TRIM15	1.76194	0.00241117	A_23_P500300	NM_033229
SBNO2	1.76166	5.15397e-06	A_33_P3298587	NM_014963
NMU	1.76134	0.000777222	A_23_P69537	NM_006681
ENTPD7	1.76078	7.59641e-06	A_24_P112447	NM_020354
NCCRP1	1.76061	0.000554003	A_33_P3411477	NM_001001414
GPA33	1.76011	3.47273e-05	A_24_P319374	NM_005814
FAM225A	1.75995	5.80556e-05	A_24_P687326	NR_024366
TNFRSF25	1.75989	1.59075e-05	A_23_P126844	NM_148965
PLTP	1.75987	0.000289908	A_23_P5983	NM_006227
IGKV5-2	1.7585	0.00339333	A_33_P3235631	ENST00000390244
TRBV5-1	1.75745	3.23223e-05	A_32_P874898	ENST00000390381
LINC01711	1.75676	6.91648e-06	A_23_P102681	NR_125359
SH2D1B	1.75651	3.42937e-06	A_23_P351148	NM_053282
NRP2	1.75568	2.9357e-06	A_33_P3297415	NM_201264
LOC692247	1.75474	1.00618e-05	A_33_P3589543	NR_147607
MLKL	1.75458	2.73151e-06	A_23_P61050	NM_152649
DTHD1	1.75411	0.000886035	A_32_P787109	NM_001170700
SHCBP1	1.75341	0.00106534	A_32_P96719	NM_024745
EVL	1.75312	8.40694e-06	A_23_P140427	NM_016337
DDX60L	1.75282	3.32603e-06	A_23_P30069	NM_001345927
XLOC_l2_010723	1.75208	1.95821e-05	A_21_P0012593	TCONS_l2_00020586
TNFSF14	1.75104	0.000195555	A_24_P237036	NM_003807
ICAM5	1.74986	0.000585323	A_23_P119143	NM_003259
GLRX	1.74891	2.93842e-05	A_23_P69908	NM_002064
NAPSA	1.7487	5.47889e-05	A_23_P90130	NM_004851
FTL	1.7484	2.31999e-05	A_32_P155247	NM_000146
DEPDC1B	1.74827	4.83139e-05	A_23_P361419	NM_018369
KIF24	1.74736	1.62909e-05	A_33_P3406939	NM_194313
ARL11	1.74562	4.84999e-05	A_32_P902957	NM_138450
GRIN3B	1.74399	1.79991e-05	A_33_P3394213	NM_138690
TBXAS1	1.74299	6.32691e-05	A_24_P274814	ENST00000411653
HOXB6	1.7427	0.000493364	A_23_P66682	NM_018952
GPR141	1.74074	1.17557e-05	A_24_P334718	NM_181791
SH2B2	1.73924	7.12439e-06	A_33_P3414389	NM_001359228
ITGA6-AS1	1.73914	4.09422e-05	A_21_P0014103	NR_157573
KLRC3	1.73903	0.00022808	A_23_P128281	NM_007333
lnc-AC006156.2-6	1.73676	0.000411202	A_21_P0006605	lnc-AC006156.2-6:1
LINC02542	1.73585	0.00282987	A_33_P3216207	NR_149135
RP13-16H11.2	1.73575	0.00992742	A_22_P00022711	ENST00000446557
FAM92B	1.73484	0.0426202	A_32_P56624	NM_198491
LOC101927402	1.73342	2.44386e-05	A_22_P00025914	NR_136167
PPP1R1A	1.73337	0.13506	A_33_P3383471	ENST00000547431
LOC729968	1.73302	0.0314444	A_22_P00014647	NR_149019
PMCH	1.73293	0.000248322	A_23_P321223	NM_002674
LOC107984063	1.73163	3.53896e-06	A_22_P00012698	XR_002959399
FANCI	1.72943	0.000132158	A_32_P95729	NM_018193
TRBV6-1	1.72843	2.22251e-05	A_24_P529627	ENST00000390353
LOC105378516	1.7275	4.53187e-05	A_21_P0007083	XR_946368
ZDHHC24	1.72562	6.38215e-05	A_24_P259276	NM_207340
XLOC_l2_003897	1.72333	2.80874e-05	A_21_P0011176	TCONS_l2_00007064
lnc-RBM17-2:1	1.72197	0.000101001	A_22_P00021220	lnc-RBM17-2:1
NTSR1	1.72181	0.000648488	A_23_P371039	NM_002531
ASIC4	1.72127	7.52998e-05	A_33_P3250730	NM_018674
TNFSF13	1.72055	1.83042e-05	A_23_P152620	NM_172088
RAB26	1.72034	0.000230848	A_33_P3209229	NM_014353
LPAR5	1.72018	4.2671e-05	A_23_P204375	NM_020400
CD1A	1.71868	0.0326057	A_23_P402670	NM_001763
GIMAP4	1.71638	8.69115e-05	A_24_P209455	NM_018326
SNORD95	1.71637	6.67142e-05	A_21_P0000274	NR_002591
TRBV6-6	1.71373	7.42101e-05	A_33_P3346972	ENST00000390371
CLSTN3	1.71355	3.70193e-05	A_33_P3269803	NM_014718
PCP2	1.71287	1.55985e-05	A_24_P399500	NM_174895
LAP3	1.71214	4.54673e-06	A_23_P18604	NM_015907
lnc-NDUFV2-1	1.71183	0.13028	A_21_P0009599	lnc-NDUFV2-1:1
C22orf34	1.70829	8.3822e-05	A_33_P3212799	ENST00000400023
CCNE2	1.70797	0.00010734	A_33_P3247022	NM_057749
KCNK6	1.70752	6.40458e-05	A_23_P50591	NM_004823
KIF21B	1.70705	5.71975e-06	A_23_P126888	NM_017596
IRAK3	1.70656	5.52667e-05	A_23_P162300	NM_007199
MFNG	1.70559	1.30343e-05	A_23_P103104	NM_002405
DUSP10	1.70511	1.35931e-05	A_24_P182494	NM_007207
HEATR9	1.70423	2.19788e-05	A_23_P430792	NM_152781
HLA-F	1.70409	1.93391e-05	A_33_P3379939	NM_018950
FANCD2	1.7038	1.88528e-05	A_33_P3257808	NM_001319984
SNORD96A	1.70342	0.000375203	A_21_P0000275	NR_002592
CFAP58-DT	1.70299	1.31384e-05	A_21_P0006788	NR_108036
MGAT4A	1.70258	3.85976e-05	A_23_P28507	NM_012214
lnc-FTSJD2-1:6	1.69928	0.000451332	A_21_P0004878	lnc-FTSJD2-1:6
HVCN1	1.69852	1.11934e-05	A_23_P151166	NM_001040107
TRBV2	1.69816	2.44013e-05	A_33_P3229968	ENST00000455382
LY75	1.69753	1.20872e-05	A_23_P334173	NM_002349
PTPRO	1.69646	1.85028e-05	A_23_P204304	NM_030667
MCUB	1.69527	1.29673e-05	A_23_P255376	NM_017918
ALPK2	1.69511	9.74546e-05	A_23_P15876	NM_052947
PFKFB4	1.69491	2.86081e-05	A_24_P362904	NM_004567
SKA1	1.69473	0.000311679	A_24_P322354	NM_001039535
KCNJ2	1.6936	2.87641e-06	A_23_P329261	NM_000891
MMP11	1.69218	5.64245e-05	A_23_P57417	NM_005940
ADORA3	1.69217	0.0136441	A_23_P137931	NM_000677
ECEL1P2	1.69183	1.25314e-05	A_33_P3610406	NR_028501
TRAV13-2	1.68982	2.24262e-05	A_23_P99653	ENST00000390439
TMEM132A	1.68708	0.000100769	A_23_P24716	NM_017870
SNORD37	1.68655	0.000182223	A_21_P0000277	NR_002602
CENPE	1.68637	0.000115085	A_23_P253524	NM_001813
ANKRD30BP2	1.68631	0.00224677	A_24_P917819	NR_026916
LOC100505585	1.68516	0.000640059	A_33_P3290089	NR_135626
XLOC_l2_015438	1.68443	0.00134698	A_21_P0013746	TCONS_l2_00030116
LOC105375670	1.68364	0.000720559	A_19_P00322611	XR_001746016
TRAV17	1.68326	6.17788e-05	A_33_P3313338	ENST00000390445
SPINT2	1.68256	5.51385e-06	A_23_P27795	NM_021102
LOC105375523	1.68254	3.37231e-05	A_21_P0005435	XR_928030
AK124011	1.6805	8.20118e-06	A_33_P3403937	AK124011
TRAV19	1.67975	2.06809e-05	A_33_P3314481	ENST00000390447
CYBC1	1.67918	4.10902e-06	A_23_P118406	NM_001033046
RP11-80H8.4	1.67858	0.000364751	A_21_P0002772	ENST00000465880
AK124043	1.67839	3.42158e-06	A_33_P3289476	AK124043
ACPP	1.67827	0.00226	A_24_P46130	NM_001099
LINC02285	1.67738	7.38077e-05	A_24_P492083	NR_146490
SNORD1C	1.67691	1.93639e-05	A_21_P0000498	NR_004397
LINC01679	1.67683	6.00063e-05	A_21_P0010211	NR_131902
ACSF2	1.676	1.7713e-05	A_23_P4190	NM_025149
MFSD1	1.67599	1.21145e-05	A_23_P166677	ENST00000471500
F13A1	1.67581	0.00279494	A_32_P140139	NM_000129
COL6A3	1.6753	0.000139703	A_33_P3210488	NM_004369
TMEM37	1.67521	2.67679e-05	A_33_P3289296	NM_183240
RAB37	1.67478	1.93872e-05	A_23_P414654	NM_175738
KIF2C	1.67441	0.000898671	A_23_P34788	NM_006845
CD40	1.67419	0.000204587	A_23_P57036	NM_001250
SLFN13	1.67374	0.000506056	A_33_P3275487	NM_144682
CCDC150	1.67312	0.0104536	A_24_P157156	NM_001353340
AGPAT3	1.67187	2.502e-06	A_24_P344711	NM_020132
IL16	1.67045	1.99302e-05	A_23_P61057	NM_004513
CORO2A	1.66719	0.000219764	A_23_P146444	NM_003389
NFKBID	1.66643	2.73228e-05	A_23_P383422	NM_139239
TIMP1	1.66601	0.00400906	A_23_P62115	NM_003254
LINC02408	1.6658	8.06118e-06	A_22_P00005487	NR_103861
TAPBP	1.66444	2.95751e-06	A_23_P365719	NM_003190
KIF15	1.66223	0.000451332	A_23_P80902	NM_020242
SLC22A18AS	1.66222	0.00025877	A_33_P3316587	NM_007105
SH3BGRL3	1.66102	1.24064e-05	A_23_P126388	NM_031286
FGD6	1.66084	4.23433e-06	A_32_P104478	NM_018351
PARP14	1.66046	5.11939e-05	A_24_P161018	NM_017554
PTPRE	1.66045	1.68476e-05	A_33_P3309556	NM_006504
PYCR1	1.6604	0.00351395	A_23_P130194	NM_006907
IL3RA	1.66032	0.000166034	A_32_P217750	NM_002183
APOBEC3C	1.65842	2.88882e-05	A_23_P120931	NM_014508
CD101	1.65774	0.000128201	A_24_P131066	NM_004258
lnc-PMP2-1:2	1.65763	1.13307e-05	A_22_P00012089	lnc-PMP2-1:2
lnc-ICOSLG-6	1.65731	0.000115527	A_21_P0010326	lnc-ICOSLG-6:5
NEK6	1.65538	0.000124221	A_23_P216920	NM_014397
TLR7	1.6543	0.00307597	A_23_P85240	NM_016562
LOC101927069	1.65386	1.8784e-05	A_22_P00012390	NR_110647
AURKA	1.65304	0.000129699	A_23_P131866	NM_198433
CD22	1.6525	7.39256e-05	A_23_P209055	NM_001771
GRAP2	1.65226	5.75808e-06	A_24_P10884	NM_004810
CD209	1.65096	0.000210851	A_24_P305345	NM_021155
FAM110A	1.65046	5.8796e-06	A_23_P386241	NM_001042353
ST14	1.65033	3.2409e-05	A_23_P47282	NM_021978
ITPRIPL1	1.64961	8.56548e-06	A_32_P525524	NM_178495
LOC105378085	1.64952	7.54215e-05	A_22_P00015150	ENST00000430078
STYK1	1.64752	4.65199e-05	A_23_P13822	NM_018423
AREG	1.64709	0.182965	A_23_P259071	NM_001657
lnc-TMX3-1	1.64645	0.00013945	A_22_P00016538	lnc-TMX3-1:1
LOC105377123	1.64519	0.000920169	A_22_P00012375	XR_940908
KCNK13	1.64347	7.23299e-05	A_23_P3177	NM_022054
NAGS	1.64043	1.9355e-05	A_32_P32739	NM_153006
SMAP2	1.6403	3.17466e-05	A_23_P406330	NM_022733
S100Z	1.64004	0.000147585	A_24_P12136	NM_130772
VAC14	1.63912	5.71975e-06	A_23_P77590	NM_018052
MDK	1.63898	1.10891e-05	A_23_P116235	NM_001012334
SLC12A8	1.63829	0.000114578	A_33_P3298861	NM_024628
lnc-FAM49B-1	1.6379	2.72795e-05	A_22_P00006224	lnc-FAM49B-1:1
LINC01410	1.63782	1.16382e-05	A_21_P0006078	NR_121647
C9orf139	1.63721	4.48045e-05	A_24_P401870	NM_207511
lnc-SOX17-1	1.63708	0.000142825	A_21_P0005696	lnc-SOX17-1:1
PNMA6E	1.63602	0.00112159	A_21_P0013836	NM_001351293
LXN	1.63599	0.000188644	A_33_P3234697	NM_020169
FPR1	1.63572	0.00233811	A_23_P38795	NM_002029
CLSPN	1.6351	0.000846785	A_23_P126212	NM_022111
RIMBP3	1.63364	6.05421e-05	A_23_P154962	NM_015672
lnc-CDIPT-1:3	1.63048	3.13328e-05	A_24_P901986	lnc-CDIPT-1:3
ZC3H18-AS1	1.63031	5.67463e-05	A_33_P3398111	AK127438
LOC105377548	1.62927	2.95488e-05	A_21_P0003681	XR_002959813
OPLAH	1.62919	1.12369e-05	A_23_P170186	NM_017570
PCAT6	1.62783	7.01707e-05	A_21_P0001050	NR_046325
PPM1N	1.62731	0.00249313	A_23_P141893	NM_001080401
ATP6V0B	1.62687	2.87641e-06	A_23_P137814	NM_004047
SAMD10	1.62527	2.36325e-05	A_33_P3403927	NM_080621
TMSB10	1.62511	8.90175e-06	A_23_P68106	NM_021103
LOC644090	1.62497	0.00185131	A_33_P3371305	NM_001354885
SNORD12B	1.62447	0.00042025	A_21_P0000470	NR_003695
LINC02432	1.62413	0.000796167	A_21_P0014444	NR_121625
ARHGAP11A	1.62369	3.58637e-05	A_33_P3339361	NM_199357
LOC105375130	1.62369	0.0361238	A_21_P0005595	XR_926994
UNQ6494	1.62363	0.000281961	A_32_P132860	NR_024280
GRIN3A	1.62301	0.000416003	A_23_P347541	NM_133445
ARHGAP22	1.62275	2.96579e-05	A_23_P75310	NM_021226
ACSL5	1.62188	4.38098e-06	A_33_P3217983	NM_203380
COL6A5	1.62174	0.0620386	A_23_P404698	NM_153264
CTD-2023M8.1	1.62158	3.26191e-05	A_21_P0004108	ENST00000512978
FSCN1	1.62094	6.80479e-06	A_33_P3411075	NM_003088
LRMP	1.6203	2.55889e-05	A_23_P98910	NM_006152
RCC2	1.62005	2.73151e-06	A_23_P74950	NM_018715
TRAF3	1.61884	2.07756e-05	A_23_P37068	NM_145725
THC2577566	1.61861	0.0145093	A_21_P0014898	THC2577566
PAK1	1.618	5.92002e-05	A_33_P3784253	NM_001128620
EAF2	1.61626	0.00100395	A_23_P252201	NM_018456
TRIM59	1.61558	8.56814e-06	A_32_P72341	NM_173084
PSMB10	1.61555	5.22172e-06	A_33_P3288359	NM_002801
FANCA	1.61526	9.54018e-05	A_33_P3386344	NM_001018112
PSMB8-AS1	1.61461	1.20253e-05	A_22_P00007717	NR_037173
HLA-G	1.61442	8.34563e-06	A_24_P311926	NM_002127
SLC18B1	1.61416	5.12533e-05	A_23_P134113	NM_052831
IL36B	1.61394	0.0732097	A_23_P90925	NM_173178
MEX3A	1.61375	3.67996e-05	A_32_P96036	NM_001093725
KLRG1	1.61368	1.65401e-05	A_23_P64898	NM_005810
HCP5	1.61246	0.00010979	A_22_P00009936	NR_040662
APOL1	1.61244	8.20118e-06	A_24_P87931	NM_145343
FMO1	1.61224	0.000814883	A_23_P149613	NM_002021
SPC24	1.61167	0.00163568	A_24_P314571	NM_182513
SLC41A2	1.61078	3.34482e-05	A_23_P204801	NM_032148
ARID3A	1.61006	2.63413e-05	A_33_P3272921	NM_005224
FCGR1A	1.60977	0.000800988	A_21_P0010727	ENST00000489479
CYB561D2	1.60957	4.83959e-06	A_23_P121326	NM_007022
PIK3CD	1.60913	9.02684e-06	A_24_P71244	NM_005026
TNFRSF14	1.60893	3.88333e-06	A_23_P126908	NM_003820
LOC101928894	1.60857	0.106629	A_22_P00022871	NR_120565
RETN	1.60843	0.139457	A_33_P3350863	NM_020415
lnc-BRD1-3	1.6083	0.000264709	A_22_P00002147	lnc-BRD1-3:1
LINC01614	1.60672	2.15182e-05	A_19_P00805263	NR_132383
HEXB	1.60644	5.07333e-05	A_23_P156049	NM_000521
CARD16	1.60573	6.17439e-05	A_23_P64173	NM_001017534
ZNF267	1.60536	7.29895e-05	A_23_P66260	NM_003414
JSRP1	1.60479	0.00650786	A_23_P397320	NM_144616
SIGLEC5	1.60463	0.000177273	A_24_P48539	NM_003830
ALKBH3-AS1	1.60459	0.0811915	A_21_P0000832	NR_038907
RUNX2-AS1	1.60267	0.00383747	A_21_P0005166	XR_001744141
RP11-212I21.4	1.60184	4.39481e-05	A_22_P00003312	ENST00000576365
ABCA1	1.60139	1.15704e-05	A_24_P235429	NM_005502
ALDH1A3	1.60126	0.00120256	A_23_P205959	NM_000693
CMIP	1.60079	7.02051e-06	A_23_P371239	NM_198390
TRBV4-1	1.59922	0.000162592	A_33_P3256031	ENST00000390357
RNFT2	1.59861	2.5611e-05	A_23_P204158	NM_032814
TRBV27	1.59762	9.69178e-05	A_33_P3374162	ENST00000390399
LINC02158	1.59735	3.18216e-05	A_33_P3718734	NR_122070
lnc-CTR9-3	1.59648	2.08248e-05	A_21_P0007174	lnc-CTR9-3:7
TNFRSF10A	1.59647	5.62298e-06	A_23_P255653	NM_003844
RASSF7	1.59625	1.42939e-05	A_23_P47116	NM_003475
AF351612	1.59576	0.001985	A_24_P51375	AF351612
lnc-ASMT-1:1	1.59561	0.00626646	A_21_P0006477	lnc-ASMT-1:1
CDC25C	1.59485	0.000147156	A_23_P70249	NM_001790
ARHGEF1	1.59452	9.46258e-06	A_24_P202581	NM_199002
SNORD10	1.59231	0.00010612	A_21_P0000278	NR_002604
GINS4	1.59224	7.25803e-05	A_33_P3340040	NM_032336
TRBV20-1	1.59061	0.000142901	A_33_P3245665	ENST00000390394
TMEM158	1.58731	0.000215125	A_23_P369899	NM_015444
ODF3B	1.58656	1.16204e-05	A_33_P3417695	NM_001014440
LZTS1	1.58628	0.000142603	A_23_P20443	NM_021020
TTC24	1.58537	5.78772e-05	A_33_P3297345	NM_001105669
GHRL	1.58512	7.88221e-05	A_23_P40956	NM_016362
LF207029	1.5847	0.000383672	A_21_P0014892	LF207029
LINC01914	1.58377	0.00237297	A_22_P00023864	NR_110262
LOC105372738	1.5835	0.00198209	A_22_P00000816	XR_937589
TMEM119	1.58322	8.03623e-05	A_33_P3395605	NM_181724
ZNF101	1.58312	1.165e-05	A_23_P142407	NM_033204
RP11-472N13.3	1.58268	4.55072e-05	A_32_P88880	ENST00000433770
CD79B	1.58256	0.000343628	A_23_P207201	NM_001039933
SLC38A5	1.58214	5.38153e-05	A_23_P84929	NM_033518
LRRC8D	1.58201	4.24853e-06	A_23_P97365	NM_018103
CTNND2	1.582	0.00905079	A_23_P110624	NM_001332
ZFP57	1.58078	0.0910923	A_32_P80245	ENST00000376881
SFMBT2	1.57978	4.48174e-05	A_33_P3387458	ENST00000379713
ANLN	1.57971	0.00127631	A_23_P356684	NM_018685
CHST1	1.57861	0.000811276	A_33_P3413355	NM_003654
HLA-DQB1-AS1	1.57824	0.00233295	A_22_P00022383	NR_133907
SUCNR1	1.57764	0.00194831	A_24_P265832	NM_033050
BMP2K	1.57669	3.96989e-06	A_24_P86240	NM_198892
LINC02139	1.57472	6.24165e-05	A_33_P3605529	NR_033984
C3AR1	1.57411	1.24163e-05	A_23_P2431	NM_004054
GALNT5	1.57398	0.00341974	A_24_P408736	NM_014568
DQX1	1.57355	0.000469041	A_23_P56659	NM_133637
OR13A1	1.57329	6.03253e-05	A_33_P3213962	NM_001004297
RNASE2	1.57321	0.0126003	A_23_P151637	NM_002934
GIMAP5	1.57276	0.000166108	A_23_P42588	NM_018384
IL1R2	1.57255	0.0565602	A_24_P63019	NM_004633
CTD-2116N20.1	1.57252	6.94715e-06	A_21_P0004133	ENST00000510261
LINC01270	1.57218	5.43975e-05	A_33_P3234472	NR_034124
LOC105369592	1.57212	0.00259592	A_22_P00014869	XR_001748948
NPC2	1.57163	3.77108e-06	A_23_P48717	NM_006432
RTP4	1.57147	5.8426e-05	A_23_P166797	NM_022147
lnc-DYDC1-4	1.57098	0.153825	A_22_P00005468	lnc-DYDC1-4:4
BTN2A2	1.56977	1.43943e-05	A_23_P122439	NM_181531
SDSL	1.56874	3.7975e-05	A_33_P3227472	NM_138432
NCK1-DT	1.56873	1.37355e-05	A_21_P0014119	NR_110176
GCHFR	1.56804	0.000548594	A_23_P77328	NM_005258
BMP8A	1.56717	0.0025886	A_23_P85922	NM_181809
SLC31A1	1.56573	9.15538e-06	A_24_P928901	NM_001859
CPT1B	1.56534	0.000176317	A_23_P218817	NM_152246
TPM3	1.56515	5.91251e-06	A_32_P29784	NM_001043352
SNORD15A	1.56496	0.000175565	A_33_P3578325	NR_000005
LINC01678	1.56448	1.74649e-05	A_21_P0010214	ENST00000411694
BST2	1.56369	5.43161e-06	A_33_P3220911	NM_004335
NCEH1	1.56305	2.61017e-05	A_23_P132644	ENST00000538775
FRAT1	1.56266	0.000261545	A_33_P3367899	NM_005479
ANKRD44	1.56257	2.09113e-05	A_23_P209347	NM_153697
CARD17	1.56119	8.88718e-05	A_24_P192805	NM_001007232
VENTX	1.56096	0.00020153	A_23_P419150	NM_014468
RP11-367F23.2	1.56011	0.00018353	A_22_P00015676	ENST00000563268
THC2700292	1.55949	0.000135857	A_21_P0014461	THC2700292
BRIP1	1.55943	7.53114e-05	A_23_P15844	NM_032043
EXO1	1.55888	0.000748563	A_23_P23303	NM_003686
ASGR2	1.55765	0.000295478	A_23_P130113	NM_080912
IRGM	1.55758	0.000161298	A_33_P3881812	NM_001346557
HLA-DRB6	1.55712	0.0486759	A_24_P169013	NR_001298
MAFB	1.55673	0.000104613	A_33_P3220837	NM_005461
CKS2	1.55596	5.16014e-05	A_23_P71727	NM_001827
TNFRSF14-AS1	1.55474	2.28427e-05	A_33_P3242820	NR_037844
SNORD27	1.55409	0.000206366	A_21_P0000257	NR_002563
RGS14	1.55359	2.79184e-05	A_23_P124927	NM_006480
C3orf80	1.5535	0.000155284	A_22_P00014988	NM_001168214
TRAV8-2	1.55318	0.000104963	A_24_P357468	ENST00000390434
MELTF	1.55254	0.000111647	A_23_P386320	NM_033316
POLD1	1.55194	7.23899e-06	A_23_P50455	NM_002691
IL12RB1	1.55148	8.53659e-06	A_23_P399156	NM_153701
MT1B	1.55146	0.000319391	A_23_P37983	NM_005947
SAA1	1.5511	0.140921	A_24_P335092	NM_000331
PITX1	1.55092	0.00893293	A_33_P3240328	NM_002653
GLRXP3	1.55084	3.87431e-05	A_24_P126741	ENST00000470810
RNF166	1.55047	1.29673e-05	A_23_P385500	NM_178841
SNORD30	1.55026	0.000505631	A_21_P0000255	NR_002561
CHEK2	1.54989	1.03892e-05	A_21_P0011474	NM_007194
LOC107985563	1.5479	0.000733851	A_22_P00001439	XR_001755547
CKLF	1.54743	1.32716e-05	A_23_P206396	NM_001040138
PDSS1	1.54581	2.23538e-05	A_23_P161152	NM_014317
lnc-LRRC33-1	1.54484	0.000764596	A_21_P0003276	lnc-LRRC33-1:1
HOXB4	1.54315	4.05573e-05	A_24_P416370	NM_024015
ERAP1	1.54315	4.64783e-05	A_33_P3413701	NM_001040458
AC234635.1	1.54282	0.00010539	A_33_P3397127	ENST00000632148
MT1CP	1.54239	0.000930199	A_33_P3231156	ENST00000567054
TRIP13	1.54114	0.000762832	A_33_P3339212	NM_004237
ACP2	1.54077	6.88253e-06	A_23_P138776	NM_001610
RLN2	1.54022	6.96342e-06	A_23_P216455	NM_005059
TRBV9	1.54015	2.97165e-05	A_33_P3394175	ENST00000390363
CDS1	1.53945	5.54248e-05	A_24_P938614	NM_001263
TDRD9	1.5394	0.0138853	A_32_P208350	NM_153046
ABCG1	1.53891	4.34775e-06	A_23_P166297	NM_207627
TNIP3	1.53877	0.000375191	A_23_P386478	NM_024873
PRKCH	1.53744	4.49338e-05	A_23_P205567	NM_006255
CLEC11A	1.537	2.44028e-05	A_33_P3229032	NM_002975
LOC105371763	1.53697	0.000175568	A_22_P00009996	NR_158157
JPH4	1.53661	0.00121241	A_33_P3219279	NM_032452
XLOC_l2_001153	1.53622	0.0568385	A_21_P0010659	TCONS_l2_00001572
LOC100130476	1.53527	0.000169713	A_21_P0013976	NR_049793
C17orf107	1.53511	0.000225967	A_33_P3272948	NM_001145536
SLC24A4	1.53387	2.03421e-05	A_23_P503010	NM_153646
VSTM1	1.53313	0.00606404	A_33_P3514487	NM_198481
LOC101928143	1.53304	6.20061e-06	A_21_P0008460	NR_135251
CGAS	1.53299	1.85028e-05	A_32_P1173	NM_138441
LOC105376467	1.53286	0.000409957	A_21_P0006980	XR_930774
BASP1	1.53192	6.28011e-05	A_23_P213385	NM_006317
TBC1D9	1.53169	5.81013e-06	A_23_P41487	NM_015130
GPRIN1	1.53137	1.92658e-05	A_24_P160466	NM_052899
RASGEF1B	1.53085	0.00284829	A_33_P3364646	NM_152545
CYP27A1	1.53027	0.00192428	A_33_P3361422	NM_000784
CD244	1.5302	6.29955e-05	A_23_P85453	NM_016382
SLC35F3	1.52888	0.000217451	A_23_P422212	NM_173508
BAALC	1.52826	9.20149e-05	A_23_P134663	NM_024812
HELB	1.52757	1.34748e-05	A_23_P2294	NM_033647
MAPKAPK3	1.52684	1.50287e-05	A_23_P314584	NM_004635
LFNG	1.52649	4.57359e-05	A_23_P8452	NM_001040167
SCD	1.52535	0.00117251	A_32_P163858	NM_005063
MX2	1.52532	1.68238e-05	A_23_P6263	NM_002463
TCN2	1.52426	0.00260125	A_23_P40611	NM_000355
NAGA	1.52265	9.84791e-06	A_33_P3349444	NM_000262
UBASH3B	1.52165	6.46643e-05	A_33_P3409477	NM_001363365
POC1A	1.52035	7.36151e-05	A_23_P212284	NM_015426
CZ1P-ASNS	1.52029	0.000118002	A_33_P3326904	AK125166
TRGV4	1.51948	0.000729461	A_33_P3210258	ENST00000390345
lnc-AAAS-1	1.51734	0.00041439	A_22_P00018556	lnc-AAAS-1:1
ACE	1.51583	8.92374e-05	A_33_P3229288	NM_000789
CSK	1.51525	3.47226e-06	A_23_P152024	NM_004383
VEGFA	1.51493	0.00128117	A_23_P70398	NM_001025370
CENPN	1.5137	0.00329875	A_23_P88740	NM_018455
DPRX	1.51346	0.0673681	A_33_P3402963	NM_001012728
RP1-152L7.9	1.5132	4.07084e-05	A_33_P3286481	ENST00000605188
TEX11	1.51317	8.36627e-05	A_23_P96501	NM_001003811
SULF2	1.51299	2.40529e-05	A_23_P154605	NM_018837
CDYL2	1.51297	8.83759e-06	A_19_P00320729	NM_152342
lnc-FLRT2-2	1.51248	5.56975e-06	A_21_P0008363	lnc-FLRT2-2:5
STEAP1	1.51176	0.0118758	A_23_P31453	NM_012449
PDCD4-AS1	1.51129	4.47302e-06	A_33_P3645465	NR_026932
RP1-29C18.9	1.51047	2.02264e-05	A_22_P00002148	ENST00000393264
lnc-TNP1-2	1.51037	0.175818	A_21_P0002541	lnc-TNP1-2:1
LOC388780	1.51012	0.00012056	A_33_P3241661	NM_001287682
PRKX	1.51004	3.21844e-05	A_23_P217339	NM_005044
RCC1	1.50962	1.87332e-05	A_23_P46309	NM_001048199
BRCA2	1.50867	7.58732e-05	A_23_P99452	NM_000059
NUDT14	1.50738	7.17772e-06	A_23_P414978	NM_177533
CMTM3	1.50665	1.54325e-05	A_23_P88865	NM_144601
FCMR	1.50656	2.31893e-05	A_23_P138125	NM_005449
lnc-FUT8-1	1.50619	0.168686	A_21_P0008347	lnc-FUT8-1:1
DDIT4	1.50591	0.00622101	A_23_P104318	NM_019058
NDP	1.50567	0.126382	A_23_P73609	NM_000266
IGDCC4	1.50523	0.00242281	A_23_P14673	NM_020962
LTF	1.50482	0.0148332	A_23_P166848	NM_002343
PTTG2	1.50393	0.000164395	A_23_P18579	NM_006607
RNF19B	1.50389	0.000425617	A_23_P321388	NM_153341
TRBV7-7	1.50309	0.000147086	A_33_P3257428	ENST00000390377
LOC101928663	1.503	2.276e-05	A_22_P00021326	NR_110862
KCNJ10	1.50253	0.0063946	A_24_P387875	NM_002241
lnc-SOD2-2	1.50231	5.13362e-05	A_21_P0005078	lnc-SOD2-2:5
RINL	1.50179	5.23869e-06	A_33_P3407895	NM_001195833
lnc-ACTR3C-1	1.50133	0.00028901	A_21_P0005542	lnc-ACTR3C-1:1
SMCO2	1.50095	3.22021e-05	A_23_P389250	NM_001145010
AQP3	1.49902	0.000230767	A_23_P112482	NM_004925
OCSTAMP	1.49897	0.00410134	A_33_P3403942	NM_080721
EDEM1	1.49827	3.16647e-05	A_24_P285768	NM_014674
GOLM1	1.49785	3.96302e-05	A_23_P146512	NM_016548
BTN3A1	1.49746	2.12075e-05	A_24_P329065	NM_007048
NSG1	1.4969	0.00142294	A_33_P3259135	NM_001287763
XLOC_l2_000297	1.4967	0.000127801	A_21_P0010535	TCONS_l2_00000385
FFAR3	1.49652	0.115823	A_33_P3298810	NM_005304
DLGAP3	1.49651	0.000321445	A_33_P3232557	NM_001080418
IL15RA	1.49623	2.90873e-05	A_23_P138680	NM_172200
LOC105371361	1.49534	0.0334099	A_22_P00001746	XR_933783
FAM49A	1.49528	7.61937e-05	A_23_P21560	NM_030797
CFP	1.49496	0.00014646	A_23_P22444	NM_002621
lnc-IRF2-2	1.4949	0.00229067	A_21_P0003814	lnc-IRF2-2:3
APOBEC3D	1.49443	1.26384e-05	A_23_P132316	NM_001363781
TNFSF8	1.49423	1.05319e-05	A_23_P169257	NM_001244
FAM72B	1.49423	5.16014e-05	A_33_P3242952	NM_001100910
RP11-404J23.1	1.49351	0.118538	A_21_P0003545	ENST00000512036
COL5A1	1.49284	5.97395e-05	A_33_P3629678	NM_000093
LOC101928617	1.4926	0.00054635	A_22_P00004191	NR_135037
DGKA	1.49159	2.00896e-05	A_23_P105307	NM_201444
lnc-CCDC90A-6	1.49144	0.000208943	A_22_P00023963	lnc-CCDC90A-6:1
SNORD1B	1.49119	0.000105514	A_21_P0000497	NR_004396
SPHK1	1.49105	8.21632e-06	A_33_P3222069	NM_182965
PKMYT1	1.49022	0.000151573	A_33_P3397443	NM_182687
ORAI1	1.49001	6.06492e-06	A_24_P146892	NM_032790
PRXL2B	1.48944	5.17189e-05	A_33_P3367332	NM_001195736
SNORD42B	1.48922	3.03671e-05	A_21_P0000213	NR_000013
RP11-173E2.2	1.4886	0.0940936	A_22_P00005699	ENST00000506232
LINC02085	1.48858	3.01741e-05	A_33_P3395028	NR_026934
IL21	1.48774	0.00574574	A_23_P167250	NM_021803
AIFM3	1.48681	6.41599e-06	A_23_P258194	NM_001018060
LINC01968	1.48665	0.131826	A_21_P0012420	ENST00000454508
ERO1A	1.48579	4.73132e-05	A_23_P106145	NM_014584
NECAP2	1.48567	3.42937e-06	A_23_P97296	NM_018090
RAP1GAP	1.48562	0.216536	A_24_P36890	NM_002885
IGF2BP3	1.48356	0.000357704	A_23_P19987	NM_006547
CNIH3	1.48256	0.01616	A_23_P384044	NM_152495
UBXN11	1.48225	4.18447e-05	A_24_P239811	NM_183008
GPBAR1	1.48198	0.00104502	A_23_P400378	NM_001077191
FBXO6	1.48175	1.61046e-05	A_23_P97064	NM_018438
RAD51AP1	1.48161	0.000326141	A_23_P99292	NM_006479
PTGER4	1.48106	6.6801e-05	A_23_P148047	NM_000958
RP1-111C20.3	1.48044	0.00139091	A_22_P00015769	ENST00000446887
TOX2	1.4799	0.00210645	A_23_P154566	NM_032883
lnc-CD40LG-1	1.47977	0.000327267	A_21_P0006405	lnc-CD40LG-1:4
RIPK2	1.47963	5.08793e-05	A_23_P252106	NM_003821
WAS	1.47933	9.53462e-06	A_23_P96331	NM_000377
ANKRD44-IT1	1.47799	2.18668e-05	A_22_P00014383	NR_046837
LOC374443	1.47785	6.12475e-05	A_21_P0011036	NR_046444
RUNX2	1.47752	5.91511e-05	A_32_P161762	NM_001024630
FXYD5	1.47694	8.96457e-05	A_24_P194081	NM_144779
SPTBN5	1.47596	9.91004e-06	A_23_P152082	NM_016642
RP11-521D12.1	1.4751	0.12079	A_21_P0001821	ENST00000478468
LOC101928150	1.47438	1.73159e-05	A_21_P0006645	NR_120634
SLC22A16	1.47398	0.0245682	A_23_P42004	NM_033125
lnc-C10orf11-2:1	1.47368	0.180598	A_22_P00002236	lnc-C10orf11-2:1
TACSTD2	1.47317	0.00206285	A_23_P149529	NM_002353
TRIM10	1.47309	0.00437546	A_23_P420831	NM_052828
SNORD105	1.47291	2.69057e-05	A_21_P0000490	NR_004381
TMEM206	1.47284	8.73867e-06	A_23_P717	NM_018252
STEAP1B	1.47283	0.00884951	A_21_P0000044	NM_001164460
LINC02328	1.47255	7.42592e-06	A_21_P0008364	NR_110155
EGR2	1.47246	0.00348781	A_23_P46936	NM_000399
SPNS3	1.47176	8.23346e-05	A_23_P100963	NM_182538
BORA	1.47093	9.75393e-05	A_23_P25626	NM_001286747
CCNB1	1.47066	0.00101024	A_23_P122197	NM_031966
RP11-495K9.6	1.46993	0.0178364	A_22_P00014391	ENST00000508145
PYHIN1	1.46944	7.72577e-05	A_33_P3231407	ENST00000368135
RP1-125N5.2	1.46921	0.0429769	A_22_P00022348	ENST00000436492
HELLS	1.46894	0.000329666	A_23_P12816	NM_018063
MIR4435-2HG	1.46863	5.7195e-05	A_21_P0012079	NR_024373
ARHGAP27	1.46831	4.24853e-06	A_33_P3228558	NM_001282290
H2AFY	1.46782	4.4106e-06	A_23_P70045	NM_138610
LPAR2	1.46766	5.38769e-05	A_23_P101829	NM_004720
LOR	1.46765	0.00023417	A_23_P34452	NM_000427
ASF1B	1.46666	5.76436e-05	A_23_P119254	NM_018154
BCL3	1.46664	0.00285728	A_23_P4662	NM_005178
MT1HL1	1.46572	0.000503358	A_33_P3315314	NM_001276687
APOBEC3B	1.46515	0.00110372	A_24_P66027	NM_004900
ZNF890P	1.46425	1.69092e-05	A_21_P0013364	NR_034163
CEBPE	1.46273	0.000113883	A_33_P3387991	NM_001805
SIGLEC17P	1.46184	0.00169488	A_32_P128258	NR_047529
RCAN3AS	1.46174	1.64324e-05	A_21_P0001480	NR_045408
ATG7	1.46116	1.50491e-05	A_23_P143987	NM_006395
ST3GAL1	1.46095	4.10902e-06	A_23_P31896	NM_003033
HBEGF	1.46032	0.00753093	A_24_P140608	NM_001945
lnc-HEPH-1	1.4603	0.00125075	A_22_P00007630	lnc-HEPH-1:2
TRERF1	1.45972	2.67458e-05	A_23_P59022	NM_033502
FAP	1.45861	0.00044147	A_23_P56746	NM_004460
SELL	1.45791	0.000586491	A_33_P3400273	NM_000655
LOC102724406	1.45766	0.138456	A_22_P00018618	XR_942814
SFRP2	1.45717	0.0326038	A_23_P81103	NM_003013
CYSLTR1	1.45623	3.14411e-05	A_23_P22660	NM_006639
S100A9	1.45559	0.00821363	A_23_P23048	NM_002965
TRPC7-AS2	1.45535	0.00589748	A_22_P00014964	NR_133682
MMP25	1.45517	0.00442112	A_23_P376557	NM_022468
LOC105378645	1.45449	5.65872e-05	A_33_P3376017	XR_947182
GRAMD4	1.45335	2.502e-06	A_24_P23258	ENST00000408031
RP11-621L6.3	1.45292	8.10166e-06	A_22_P00008159	ENST00000608010
KCCAT198	1.45237	0.140245	A_22_P00001456	NR_131986
FRMD4B	1.45235	3.42158e-06	A_33_P3446495	NM_015123
LOC729683	1.45117	1.14081e-05	A_32_P145010	NR_046273
PPP2R5C	1.45101	2.9357e-06	A_21_P0014863	ENST00000553842
LOC100506929	1.45049	0.101494	A_21_P0001763	XR_159119
lnc-ATP1B3-2	1.45018	0.149049	A_22_P00024231	lnc-ATP1B3-2:1
LINC01176	1.44948	3.42761e-05	A_19_P00318561	NR_108081
IL17RA	1.44904	4.66435e-06	A_33_P3224809	NM_014339
lnc-TTLL2-1	1.44899	0.149354	A_21_P0004970	lnc-TTLL2-1:1
TAP2	1.44861	2.14692e-05	A_33_P3214650	NM_001290043
PLEKHG6	1.44735	3.69169e-05	A_24_P301063	NM_018173
RP11-190P13.2	1.44728	0.171556	A_22_P00025357	ENST00000459855
SNORD16	1.44708	0.000389816	A_21_P0000244	NR_002440
lnc-SLC38A8-2	1.44595	0.00110139	A_22_P00014782	lnc-SLC38A8-2:4
IGSF21	1.44584	0.00724373	A_32_P78101	NM_032880
PNP	1.44542	0.000760058	A_23_P140256	NM_000270
SNORD24	1.44485	1.33129e-05	A_21_P0000249	NR_002447
SHISAL2A	1.44473	0.000125267	A_33_P3295786	NM_001042693
CCDC18	1.44448	3.40571e-06	A_33_P3327165	NM_206886
lnc-CCDC64B-1:8	1.44373	1.61046e-05	A_21_P0014011	lnc-CCDC64B-1:8
lnc-RLN2-1:1	1.44363	0.000621569	A_21_P0006249	lnc-RLN2-1:1
AK129701	1.44332	2.36807e-05	A_33_P3290303	AK129701
IGHV1-58	1.44258	0.00367301	A_33_P3331172	ENST00000390628
ENC1	1.44128	0.00073642	A_24_P69095	NM_003633
ZNF767P	1.44089	0.154533	A_21_P0013455	ENST00000481762
C5orf46	1.43986	0.0206073	A_33_P3392052	NM_206966
ICAM3	1.4392	4.18419e-06	A_23_P164691	NM_002162
UNC93B1	1.43706	7.88831e-06	A_33_P3404470	NM_030930
lnc-SPI1-1:1	1.43649	3.18802e-05	A_22_P00015301	lnc-SPI1-1:1
ZNF840	1.43647	0.223331	A_33_P3245987	ENST00000504759
lnc-AC068473.1-1	1.43592	0.00135163	A_21_P0009596	lnc-AC068473.1-1:1
WDR81	1.43533	6.06492e-06	A_23_P354208	NM_152348
PIEZO2	1.43496	8.2365e-05	A_23_P130376	NM_022068
TNFSF11	1.4348	1.90584e-05	A_23_P99386	NM_003701
IFNGR2	1.43396	5.71975e-06	A_23_P29036	NM_005534
NEK2	1.43286	0.00122956	A_23_P35219	NM_002497
ASAP1-IT1	1.43036	2.90239e-05	A_23_P146325	NR_002765
ATAD5	1.43003	5.67744e-05	A_24_P113144	NM_024857
TMEM273	1.42995	0.00246731	A_33_P3245908	NM_001353331
EML2-AS1	1.42968	0.000151466	A_21_P0000177	NR_130728
LINC00920	1.42953	9.30861e-06	A_21_P0008874	ENST00000499966
LINC02257	1.42928	0.00860872	A_21_P0001226	NR_149057
CLEC2B	1.42917	0.0035928	A_33_P3332970	NM_005127
PTPN2	1.42799	4.00236e-06	A_23_P207940	AK091525
LINC01504	1.42778	9.47803e-05	A_21_P0013589	NR_110953
TIMELESS	1.4275	1.35641e-05	A_23_P53276	NM_003920
AKNA	1.42742	1.03892e-05	A_24_P912439	ENST00000312033
SINHCAF	1.42742	5.08611e-06	A_23_P13663	NM_021238
STIL	1.42688	0.000231773	A_33_P3400477	NM_001282936
LINC02190	1.42567	2.56178e-05	A_22_P00002496	NR_146571
KLRF1	1.42493	0.000115353	A_32_P158966	NM_016523
LOC105374017	1.42443	8.32993e-05	A_22_P00018339	XR_924295
MIS18BP1	1.42426	3.05025e-05	A_23_P364107	NM_018353
SELE	1.42355	0.0853798	A_23_P97112	NM_000450
KRT79	1.42353	0.153676	A_33_P3315263	NM_175834
SAMD9L	1.42185	1.89301e-05	A_23_P145874	NM_152703
CTA-126B4.7	1.42133	0.000270116	A_21_P0010364	ENST00000428765
TLR4	1.42074	2.54668e-05	A_32_P66881	NM_138554
KISS1R	1.4203	0.000557059	A_33_P3231357	NM_032551
ACOT4	1.42027	0.000471593	A_23_P14515	NM_152331
CTSK	1.42016	0.00261678	A_23_P34744	NM_000396
LOC101927596	1.41966	0.00093321	A_22_P00022896	NR_135584
TRAV16	1.41961	0.000546583	A_33_P3274514	ENST00000390444
CNR2	1.41916	5.91483e-05	A_23_P310931	NM_001841
lnc-CEP19-1	1.41883	0.000653801	A_21_P0003312	lnc-CEP19-1:1
VOPP1	1.41865	5.22172e-06	A_23_P168211	NM_030796
FAM201A	1.41794	9.47094e-06	A_33_P3381328	NR_027294
ZC3H12D	1.41772	2.95751e-06	A_32_P65533	NM_207360
OR52E8	1.41733	0.191484	A_33_P3281990	NM_001005168
PTTG3P	1.41716	0.000418087	A_23_P60016	NR_002734
CCDC71	1.41614	5.43413e-05	A_23_P61524	NM_022903
BAX	1.41552	0.00121845	A_23_P208706	NM_138764
CTD-2210P24.2	1.41474	0.129952	A_22_P00004045	ENST00000532068
CLDN23	1.41401	0.00100415	A_23_P134854	NM_194284
TRAV8-6	1.41392	2.80874e-05	A_33_P3250566	ENST00000390443
OGFRL1	1.4122	8.20118e-06	A_23_P7791	NM_024576
AGTRAP	1.41204	2.36807e-05	A_23_P158596	NM_001040196
LOC112268213	1.41129	5.81245e-05	A_24_P85619	XR_002958214
SEMA7A	1.41114	0.000430771	A_23_P106389	NM_003612
NRADDP	1.40967	0.000734023	A_33_P3386150	NR_024046
DNAI2	1.40958	2.63397e-05	A_33_P3285629	NM_001353167
LOC100131289	1.4088	1.93162e-05	A_32_P74752	NR_038929
RFPL2	1.40828	0.000190563	A_23_P254434	NM_006605
CEACAM21	1.40715	0.000133479	A_23_P78595	NM_033543
LACTB	1.40687	1.50606e-05	A_24_P53051	NM_171846
SLC25A19	1.40669	6.65221e-05	A_33_P3350074	NM_001126121
PLCG2	1.40655	0.00011895	A_23_P106675	NM_002661
lnc-CORO6-1	1.40544	0.000561658	A_22_P00004432	lnc-CORO6-1:1
XLOC_l2_012727	1.40474	0.000961467	A_21_P0013038	TCONS_l2_00024431
RAB33A	1.40462	0.000158234	A_23_P147025	NM_004794
TMEM132D-AS1	1.40445	1.66168e-05	A_33_P3531979	NR_104172
lnc-LY96-2:1	1.40298	4.34775e-06	A_21_P0005723	lnc-LY96-2:1
AP1S1	1.40296	3.42761e-05	A_23_P157404	NM_001283
PLXDC1	1.40186	0.000740769	A_23_P3911	NM_020405
THY1	1.40084	0.0214017	A_33_P3280845	NM_006288
CMPK2	1.40025	0.000435134	A_33_P3401826	NM_207315
TRBV5-4	1.39958	0.000182222	A_33_P3348270	ENST00000454561
XAF1	1.39905	4.18016e-05	A_24_P557479	NM_017523
CCNI2	1.39902	0.00018185	A_33_P3305780	NM_001287252
JAKMIP2	1.39894	0.110279	A_33_P3255290	NM_014790
SLC25A45	1.39816	3.86697e-05	A_23_P422511	NM_182556
RP11-100L22.4	1.3974	0.0994484	A_22_P00003092	ENST00000518861
AY203950	1.39702	0.00040117	A_33_P3230663	AY203950
AP001257.1	1.39636	0.00621895	A_22_P00021708	ENST00000533106
OIP5	1.39565	0.000574595	A_23_P379614	NM_007280
lnc-LYRM7-1	1.39502	0.000361957	A_22_P00009431	lnc-LYRM7-1:3
IL18R1	1.39497	0.00148234	A_24_P208567	NM_003855
AF119870	1.39451	0.000185265	A_23_P19243	AF119870
KIAA0513	1.39431	1.61064e-05	A_23_P206310	NM_014732
OAS2	1.3936	2.502e-06	A_33_P3225522	NM_001032731
AICDA	1.39286	0.000647086	A_23_P36641	NM_020661
REC8	1.39284	5.32928e-06	A_33_P3278941	NM_001048205
SYCE3	1.39244	0.000209719	A_24_P659836	NM_001123225
DOCK4	1.39229	2.60501e-05	A_23_P59637	NM_014705
FLJ22447	1.39207	0.000274759	A_21_P0011250	NR_039985
FTHL17	1.39168	4.44377e-06	A_23_P148410	NM_031894
SLFN11	1.39081	2.07228e-05	A_33_P3315375	NM_001104587
MS4A4E	1.38993	0.00634462	A_33_P3256997	ENST00000398984
EEF1AKMT4	1.38872	0.000368722	A_23_P92261	NM_032331
SNORD96B	1.38793	0.000571323	A_21_P0000488	NR_004379
MPP1	1.38786	4.00236e-06	A_23_P171296	NM_002436
DTX3L	1.38567	3.13018e-05	A_24_P941912	NM_138287
INCENP	1.38539	3.13328e-05	A_23_P116387	NM_001040694
TMEM106A	1.38523	1.58454e-05	A_32_P101860	NM_001291586
FLI1	1.38438	1.9355e-05	A_24_P355649	NM_002017
GPX1	1.38424	1.01591e-05	A_33_P3354322	NM_201397
RNF125	1.38217	0.000180242	A_33_P3257993	NM_017831
LINC01215	1.38187	2.30088e-05	A_19_P00809368	NR_110028
ARRB1	1.38131	0.00019507	A_24_P386622	NM_004041
CASP17P	1.3811	3.38534e-05	A_21_P0011016	ENST00000532441
CAPN12	1.38053	3.97716e-05	A_24_P79040	NM_144691
WNT1	1.37916	0.000135183	A_23_P411157	NM_005430
SNORD35A	1.3791	0.00105319	A_21_P0000218	NR_000018
CATIP-AS1	1.37906	1.32797e-05	A_22_P00016230	NR_110573
LUM	1.37865	0.00247635	A_23_P99063	NM_002345
IL1A	1.3786	0.022251	A_23_P72096	NM_000575
CKAP2	1.37833	3.11181e-05	A_23_P151405	NM_018204
CHGA	1.37792	0.00509037	A_33_P3293164	NM_001275
AC073046.25	1.37681	6.2013e-06	A_33_P3345001	ENST00000441217
PKIB	1.37536	0.0332497	A_23_P145529	NM_181795
STARD8	1.37491	8.13589e-06	A_23_P387630	NM_014725
STAB1	1.37465	0.0020076	A_23_P32500	NM_015136
lnc-PDE2A-1	1.37348	0.00352972	A_21_P0007369	lnc-PDE2A-1:1
DAPK1	1.37324	9.77016e-06	A_33_P3737504	NM_004938
LOC102467081	1.37294	2.89249e-05	A_21_P0004388	NR_104662
LOC101928126	1.37211	6.44186e-06	A_21_P0010236	NR_134561
XLOC_l2_001134	1.37198	4.6502e-05	A_21_P0010778	TCONS_l2_00001553
FAM230G	1.37193	0.149594	A_33_P3307535	NR_136572
BCL2L11	1.3715	1.79141e-05	A_24_P122921	NM_138621
RP11-177F15.1	1.37089	0.0732928	A_21_P0010746	ENST00000442726
TRBV18	1.3708	1.34727e-05	A_33_P3264416	ENST00000611520
SLC12A7	1.37008	5.44023e-06	A_33_P3357530	NM_006598
ATP11A	1.36966	4.40187e-06	A_24_P161973	NM_015205
[truncated: 33,462 more rows]

## Sheet: S-table 4
Supplemental Table 4: Summary of data sets compared in this study
	Sampled tissue	Storage conditions	Analytic method	Control tissue	Reference
Inflammatory aortic aneurysms	aorta	FFPE	bulk RNA-seq	non-inflammatory aortic tissue	59
Takayasu arteritis	aorta	fresh frozen	bulk RNA-seq	control aortic tissue	40
Tuberculosis granuloma	mediastinal lymph node	FFPE	bulk RNA-seq	reactive lymph node from cancer patients	41
Sarcoidosis granuloma	mediastinal lymph node	FFPE	bulk RNA-seq	reactive lymph node from cancer patients	41
Cranial giant cell arteritis	temporal artery	preserveda	microarray	temporal artery from non-GCA patient	this study
FFPE, formalin-fixed paraffin-embedded
ain Allprotect reagent (Qiagen)

## Sheet: S-table 5
Supplementary Table 5: Antibodies used in this study
	Gene	Antibody	Company	Host animal	Clonality	Isotype	Clone no.	Product no.	pH of HIER buffer	Antibody concentration (µg/mL)
Primary antibodies
	MRC1	anti-MMR/CD206	R&D Systems	mouse	Monoclonal	IgG2b	685645	MAB25341	9	2
	ACP5	anti-TRAcP	Sigma–Aldrich	mouse	Monoclonal	IgG2b	9C5	MABF96	6	1
	ATP6V0D2	anti-ATP6V0D2	Abcam	mouse	Monoclonal	IgG2b	OTI2D6	ab236375	9	2
	MMP12	anti-MMP12	GeneTex	rabbit	Polyclonal	IgG		GTX100704	8	0.5
	LRRC15	anti-LRRC15	Atlas Antibodies	rabbit	Polyclonal	IgG		HPA035503	6	2
	HLA-DRA	anti-HLA-DRA	Cell Signaling Technologies	rabbit	Monoclonal	IgG	E9R2Q	97971	6	0.3
	VDR	anti-Vitamin D3 Receptor	Sigma–Aldrich	rabbit	Monoclonal	IgG	1M19	ZRB1877	6	2
	TREM2	anti-TREM2	Cell Signaling Technologies	rabbit	Monoclonal	IgG	D814C	91068	6	2
Isotype control antibodies
	Normal rabbit control IgG		R&D Systems	rabbit	Polyclonal	IgG		AB-105-C
	Mouse IgG2B isotype control		R&D Systems	mouse	Monoclonal	IgG2b	20116	MAB004
Secondary antibodies (Biotinylated)
	Anti-mouse IgG (H+L)		Vector Laboratories	horse	Polyclonal			BA-2000
	Anti-rabbit IgG (H+L)		Vector Laboratories	goat	Polyclonal			BA-1000
HIER, heat-induced epitope retrieval

## Sheet: S-table 6
Supplemental Table 6: Top 50 protein-coding genes in the typical GCA cluster
Gene	Systematic Name	log2FC	Adjusted P
MT1H	NM_005951	7.18581	9.16404e-06
CHI3L1	NM_001276	6.91767	2.1154e-05
MARCO	NM_006770	6.81897	2.87641e-06
IGLL5	NM_001178126	6.48487	5.91483e-05
MMP12	NM_002426	6.44284	5.89462e-05
CCL18	NM_002988	6.41058	0.000268739
FBP1	NM_000507	6.28032	1.39446e-05
MT1G	NM_001301267	5.98017	4.99991e-05
C15orf48	NM_032413	5.66731	3.26191e-05
LGALS2	NM_006498	5.66179	1.07743e-05
MMP7	NM_002423	5.5436	0.000103166
CXCL9	NM_002416	5.54263	0.000303966
CYP27B1	NM_000785	5.53314	2.9357e-06
CAMP	NM_004345	5.46912	0.000719028
SLAMF7	NM_021181	5.4462	5.51385e-06
MMP9	NM_004994	5.4135	2.22063e-05
MZB1	NM_016459	5.34468	8.83647e-05
DCSTAMP	NM_030788	5.34263	1.73159e-05
CXCL10	NM_001565	5.30088	5.93633e-05
TIFAB	NM_001099221	5.30032	1.00618e-05
LILRB4	NM_001278426	5.19039	7.88831e-06
IGLL1	NM_020070	5.15685	9.46509e-05
POU2AF1	NM_006235	5.13591	4.9579e-05
ADAM12	NM_003474	5.10345	4.34775e-06
IL4I1	NM_152899	5.0946	8.83513e-06
APOC1	NM_001645	5.02414	5.10758e-05
SLAMF8	NM_020125	4.94391	2.84402e-05
SPP1	NM_001040058	4.94151	0.000309367
UBD	NM_006398	4.93548	4.00236e-06
SLC28A3	NM_022127	4.92631	0.000128613
PLA2G7	NM_005084	4.9014	1.6202e-05
ACP5	NM_001611	4.89554	0.000100474
ADAMDEC1	NM_001145271	4.87446	6.57473e-06
LRRC15	NM_130830	4.85678	2.502e-06
LAMP3	NM_014398	4.7866	5.01883e-05
CCL17	NM_002987	4.76408	0.000304344
EGFL6	NM_001167890	4.68374	4.24853e-06
CHI3L2	NM_001025199	4.68298	0.000145083
FCRL5	NM_031281	4.64988	4.77999e-05
SLC2A5	NM_003039	4.59719	2.87641e-06
ALOX15B	NM_001141	4.56512	0.0002998
HTRA4	NM_153692	4.40385	1.24296e-05
CTLA4	NM_005214	4.40372	0.000258483
JCHAIN	NM_144646	4.39162	8.16513e-05
TREM1	NM_018643	4.33041	2.37462e-05
CHRDL2	NM_015424	4.30244	0.000421908
CA12	NM_001218	4.24256	7.77264e-06
PDPN	NM_198389	4.23862	5.71975e-06
CXCR3	NM_001504	4.23058	2.28335e-05
HIST2H3A	NM_001005464	4.16422	0.000221296
